# Supplementary material for: 4-Chloro-N-[3-methyl-1-(5-thioxo-4,5-dihydro-1,3,4-oxadiazol-2-yl)but­yl]benzamide
Source: Acta Crystallogr Sect E Struct Rep Online. 2010 May 19;66(Pt 6):o1381. doi: 10.1107/S1600536810017368 (PMC2979360; doi:10.1107/S1600536810017368)
Supplement: Supplementary file 2 [file e-66-o1381-Isup2.hkl]

# 
# h,k,l, Fc-squared, Fo-squared, sigma(Fo-squared) and status flag 
# 
data_I
_shelx_title ' 100418b in P2(1)2(1)2(1)' 
_shelx_refln_list_code          4 
_shelx_F_calc_maximum      139.37 
_exptl_crystal_F_000       680.00 
_reflns_d_resolution_high  0.8403 
 
loop_ 
 _symmetry_equiv_pos_as_xyz 
 'x, y, z' 
 '-x+1/2, -y, z+1/2' 
 '-x, y+1/2, -z+1/2' 
 'x+1/2, -y+1/2, -z' 
 
_cell_length_a     6.0171 
_cell_length_b    15.3120 
_cell_length_c    18.1493 
_cell_angle_alpha  90.000 
_cell_angle_beta   90.000 
_cell_angle_gamma  90.000 
 
_shelx_F_squared_multiplier     1.000 
 
loop_ 
 _refln_index_h 
 _refln_index_k 
 _refln_index_l 
 _refln_F_squared_calc 
 _refln_F_squared_meas 
 _refln_F_squared_sigma 
 _refln_observed_status 
   2   0   0     2783.99     2927.68     58.90 o 
   4   0   0        1.84        0.70     12.81 o 
   1   1   0      185.53      155.58      3.94 o 
   2   1   0      345.19      322.07     12.66 o 
   3   1   0      354.77      379.28     16.98 o 
   4   1   0       32.74       50.43     13.80 o 
   5   1   0       14.05       -2.61     10.73 o 
   6   1   0       24.81        4.44      9.46 o 
   7   1   0        0.27       -3.18     10.48 o 
   0   2   0     1464.06     1438.32     24.20 o 
   1   2   0      196.40      196.42      4.56 o 
   2   2   0       76.44       72.67      5.16 o 
   3   2   0        0.56       -1.59      3.38 o 
   4   2   0      146.96      141.76      9.30 o 
   5   2   0       11.14        5.33     11.33 o 
   6   2   0       13.99       -0.45      5.72 o 
   7   2   0        2.77       -3.31     12.28 o 
   1   3   0      267.29      233.47      5.99 o 
   2   3   0     2276.19     2277.01     22.90 o 
   3   3   0        0.00       -5.49      3.66 o 
   4   3   0      475.33      438.04     14.53 o 
   5   3   0        9.99        0.62     10.38 o 
   6   3   0        0.05       -0.81      6.16 o 
   7   3   0       11.24       -0.07      8.63 o 
   0   4   0     1086.88     1119.08     17.32 o 
   1   4   0       59.93       63.01      3.58 o 
   2   4   0      524.96      534.58     10.39 o 
   3   4   0       82.31      102.18     22.77 o 
   4   4   0       51.39       82.49     20.90 o 
   5   4   0       14.95        2.64      9.93 o 
   6   4   0        6.44       -1.71      5.06 o 
   1   5   0     2862.16     2878.16     28.07 o 
   2   5   0      126.10      125.49      6.94 o 
   3   5   0       29.46       16.02      5.50 o 
   4   5   0      120.10      132.65     28.53 o 
   5   5   0       24.21       12.59      8.15 o 
   6   5   0        4.80       -1.32      5.27 o 
   0   6   0     2371.04     2430.67     32.37 o 
   1   6   0      147.21      123.75      5.74 o 
   2   6   0      721.12      768.94     16.36 o 
   3   6   0       84.99       91.61     22.42 o 
   4   6   0      295.02      287.39     20.86 o 
   5   6   0        2.24       -3.55      7.38 o 
   6   6   0       44.24        8.31     21.72 o 
   1   7   0     3122.66     2972.72     31.71 o 
   2   7   0      132.24      114.52      9.69 o 
   3   7   0      414.27      381.72     13.47 o 
   4   7   0        5.79       10.23     11.23 o 
   5   7   0        8.59       18.87     12.97 o 
   6   7   0        0.62       -4.02      4.67 o 
   0   8   0      350.01      382.99     13.45 o 
   1   8   0        0.80        2.96      4.73 o 
   2   8   0      375.54      387.16     11.39 o 
   3   8   0      456.96      535.44     46.60 o 
   4   8   0      535.15      578.17     31.37 o 
   5   8   0      145.18       86.25     77.82 o 
   6   8   0       22.46        5.67     11.77 o 
   1   9   0     1057.55     1043.95     19.15 o 
   2   9   0        0.49       -1.16      9.16 o 
   3   9   0       89.25      112.25     38.33 o 
   4   9   0       32.04       44.22     38.44 o 
   5   9   0       48.82       22.89     44.61 o 
   6   9   0        0.59       -2.00      4.85 o 
   0  10   0      219.93      213.18     11.99 o 
   1  10   0      123.56      132.65      7.29 o 
   2  10   0        0.93       -2.70      8.94 o 
   3  10   0        0.31      -10.94     15.06 o 
   4  10   0       52.86       42.22     48.79 o 
   5  10   0        0.42        4.76     13.74 o 
   1  11   0       81.42       86.25     11.44 o 
   2  11   0      163.95      143.67     13.36 o 
   3  11   0        9.82        0.04     10.78 o 
   4  11   0       28.55       25.21     14.84 o 
   5  11   0       32.87       13.30     33.98 o 
   0  12   0      339.16      324.69     50.91 o 
   1  12   0        5.16        5.20      7.65 o 
   2  12   0        8.85        0.89      8.36 o 
   3  12   0       18.94       63.92     24.16 o 
   4  12   0        0.15       -6.63      7.34 o 
   5  12   0        3.52       -2.80      7.21 o 
   1  13   0      126.23      168.49     29.76 o 
   2  13   0      121.58      165.50     24.15 o 
   3  13   0        0.79      -10.27     10.13 o 
   4  13   0       32.91       17.87     18.61 o 
   5  13   0       11.90        6.38      9.83 o 
   0  14   0      187.02      213.89     23.83 o 
   1  14   0       73.23      133.00     22.08 o 
   2  14   0        5.63        0.16      9.25 o 
   3  14   0        6.36      -10.29     11.72 o 
   4  14   0       27.78       20.31     29.97 o 
   1  15   0        6.66       14.58     14.30 o 
   2  15   0       56.12       80.27     19.32 o 
   3  15   0        7.02        1.54      8.84 o 
   4  15   0        7.46       17.74     14.39 o 
   0  16   0        9.01       44.33     25.76 o 
   1  16   0       13.14        3.78     14.47 o 
   2  16   0        1.81       -0.45     14.80 o 
   3  16   0        7.27       10.72     15.16 o 
   1  17   0        1.98        4.78     16.04 o 
   2  17   0        0.03       -1.53     15.05 o 
   0  18   0       26.24       22.08     24.05 o 
   1  18   0        1.31        2.14     16.69 o 
   1   0   1      706.88      640.31     10.52 o 
   2   0   1      259.31      260.04     11.51 o 
   3   0   1      677.84      659.68     22.10 o 
   4   0   1      116.95      129.38     14.92 o 
   5   0   1        0.74       -5.29      6.45 o 
   6   0   1        6.37        3.48      4.97 o 
   7   0   1       10.71       60.76     46.83 o 
  -7   1   1       14.72        5.31     20.32 o 
  -6   1   1       19.25        8.42     12.67 o 
  -5   1   1       73.44       23.65     16.40 o 
  -4   1   1      372.18      372.53     24.78 o 
  -3   1   1     1093.77     1102.23     28.94 o 
  -2   1   1     1324.83     1305.91     25.89 o 
  -1   1   1     2797.54     2869.69     57.93 o 
   0   1   1     5182.99     5114.69     55.47 o 
   1   1   1     2747.53     2758.54     35.30 o 
   2   1   1     1315.44     1269.00     20.39 o 
   3   1   1     1117.32     1115.66     29.05 o 
   4   1   1      375.37      396.51     20.25 o 
   5   1   1       74.31       24.12      9.22 o 
   6   1   1       19.26        3.98     10.50 o 
   7   1   1       14.98        2.89     38.20 o 
  -7   2   1        1.35        1.78      4.34 o 
  -6   2   1       13.44       -0.55      4.57 o 
  -5   2   1       17.75        4.40      9.11 o 
  -4   2   1        6.90        5.85      5.42 o 
  -3   2   1      632.44      618.13     14.06 o 
  -2   2   1      107.30      110.56      5.17 o 
  -1   2   1    11395.39    11278.32     95.53 o 
   0   2   1     4309.64     4073.75     31.10 o 
   1   2   1    11578.93    11483.63     67.34 o 
   2   2   1      104.84      111.07      5.13 o 
   3   2   1      642.06      619.17     23.67 o 
   4   2   1        7.44        6.01      6.28 o 
   5   2   1       16.68        3.47      9.21 o 
   6   2   1       13.24        5.56     11.94 o 
   7   2   1        1.40       -2.65     11.40 o 
  -7   3   1        1.30       -2.36      8.56 o 
  -6   3   1       17.51        4.02      8.08 o 
  -5   3   1       69.88       40.85     40.44 o 
  -4   3   1      386.27      427.77     13.79 o 
  -3   3   1      536.49      545.49     13.38 o 
  -2   3   1     1656.62     1684.13     21.32 o 
  -1   3   1     1469.70     1473.97     22.01 o 
   0   3   1      609.75      639.26      9.70 o 
   1   3   1     1490.48     1512.23     15.27 o 
   2   3   1     1703.71     1729.28     20.57 o 
   3   3   1      540.01      546.28     12.84 o 
   4   3   1      390.98      467.18     15.54 o 
   5   3   1       68.79       54.72     53.82 o 
   6   3   1       17.33        1.15      6.73 o 
   7   3   1        1.29       -4.27     19.42 o 
  -6   4   1        7.44       -2.49      6.41 o 
  -5   4   1       33.33       16.09     16.07 o 
  -4   4   1      139.34      124.43     26.32 o 
  -3   4   1      128.05      134.67      7.28 o 
  -2   4   1       47.10       83.06     11.29 o 
  -1   4   1     1201.50     1177.56     20.57 o 
   0   4   1      290.34      285.81      7.32 o 
   1   4   1     1244.42     1216.67     16.22 o 
   2   4   1       47.26       50.02      5.41 o 
   3   4   1      139.76      145.67      7.08 o 
   4   4   1      142.07      139.77      9.87 o 
   5   4   1       32.65       25.81     14.78 o 
   6   4   1        6.97       -1.38      3.98 o 
  -6   5   1       21.28        6.84     14.59 o 
  -5   5   1       20.73        9.07     10.22 o 
  -4   5   1      267.72      265.88     16.74 o 
  -3   5   1       63.62       83.35     14.51 o 
  -2   5   1      642.99      614.39     46.12 o 
  -1   5   1      796.02      779.02     11.38 o 
   0   5   1      340.21      336.51      8.64 o 
   1   5   1      806.62      767.28     20.73 o 
   2   5   1      633.74      619.94     12.87 o 
   3   5   1       63.60       74.06      7.47 o 
   4   5   1      269.99      262.22     12.27 o 
   5   5   1       20.67        2.92      6.26 o 
   6   5   1       21.67        3.49      7.64 o 
  -6   6   1       30.42       12.25     27.03 o 
  -5   6   1       34.85       19.13     25.92 o 
  -4   6   1       28.55       32.87     14.35 o 
  -3   6   1       89.62      149.36     23.98 o 
  -2   6   1      207.94      206.75     14.28 o 
  -1   6   1      995.32      947.03     16.30 o 
   0   6   1     2491.85     2738.38     30.23 o 
   1   6   1      984.35      933.97     20.99 o 
   2   6   1      198.14      193.16      8.30 o 
   3   6   1       92.78       99.64      9.14 o 
   4   6   1       30.10       36.39      8.74 o 
   5   6   1       35.38       33.26     31.59 o 
   6   6   1       30.59       16.19     32.63 o 
  -6   7   1        3.70        3.83      7.44 o 
  -5   7   1        6.09        1.32      6.82 o 
  -4   7   1      472.72      535.99     45.89 o 
  -3   7   1      358.99      362.74     19.11 o 
  -2   7   1       83.28       72.66     10.74 o 
  -1   7   1       35.73       51.34      7.16 o 
   0   7   1      275.14      275.55      7.58 o 
   1   7   1       37.48       47.40      6.69 o 
   2   7   1       83.28       76.33     16.96 o 
   3   7   1      356.86      399.95     22.64 o 
   4   7   1      470.37      515.17     30.48 o 
   5   7   1        6.15       -4.65     11.31 o 
   6   7   1        3.45        5.48     11.31 o 
  -6   8   1       27.26        6.53     26.57 o 
  -5   8   1      180.40      127.59     93.48 o 
  -4   8   1      285.00      325.55     20.11 o 
  -3   8   1      104.97      153.38     50.90 o 
  -2   8   1      400.72      397.75     18.12 o 
  -1   8   1      823.17      853.83     13.84 o 
   0   8   1       48.08       46.80      7.33 o 
   1   8   1      831.03      835.05     18.57 o 
   2   8   1      404.67      414.00     13.27 o 
   3   8   1      102.73      139.25     19.59 o 
   4   8   1      283.47      314.78     26.33 o 
   5   8   1      181.54      183.26     23.67 o 
   6   8   1       27.88       10.14     17.60 o 
  -6   9   1       15.33        5.23     25.36 o 
  -5   9   1       27.16        9.85     28.56 o 
  -4   9   1      234.25      222.57     17.76 o 
  -3   9   1      141.29      128.43     30.63 o 
  -2   9   1      381.91      410.19     18.42 o 
  -1   9   1      211.80      223.79      7.96 o 
   0   9   1      398.36      409.50     10.47 o 
   1   9   1      208.28      218.04      9.71 o 
   2   9   1      400.08      424.03     18.66 o 
   3   9   1      140.49      141.49     15.67 o 
   4   9   1      238.30      227.80     17.91 o 
   5   9   1       27.05       10.89     18.42 o 
   6   9   1       15.73        7.54     13.87 o 
  -5  10   1       97.35       35.92     79.23 o 
  -4  10   1       36.59       25.12     21.92 o 
  -3  10   1       37.32       46.23     23.64 o 
  -2  10   1        8.64        9.51     10.67 o 
  -1  10   1       28.16       35.82      8.69 o 
   0  10   1     2217.61     2334.67     27.42 o 
   1  10   1       30.61       36.23      8.17 o 
   2  10   1        9.88        8.86     10.36 o 
   3  10   1       35.04       38.26     23.97 o 
   4  10   1       37.03       36.85     31.71 o 
   5  10   1       97.28       30.14     86.95 o 
  -5  11   1        4.66        0.26      3.87 o 
  -4  11   1       89.50       47.41     64.70 o 
  -3  11   1       71.86      101.58     37.24 o 
  -2  11   1      211.24      219.03     13.10 o 
  -1  11   1       44.20       67.49     19.69 o 
   0  11   1      197.89      207.19      8.78 o 
   1  11   1       46.48       55.97     11.14 o 
   2  11   1      212.62      223.23     15.76 o 
   3  11   1       71.47      113.65     35.29 o 
   4  11   1       87.78      116.16     91.50 o 
   5  11   1        4.60        4.61      8.19 o 
  -5  12   1       10.76        6.21     11.41 o 
  -4  12   1       13.19        7.70     24.34 o 
  -3  12   1      154.49       95.92     60.38 o 
  -2  12   1       85.24      113.17     14.55 o 
  -1  12   1       53.44       72.51     12.09 o 
   0  12   1      123.40      150.24     10.06 o 
   1  12   1       54.01       75.91     15.32 o 
   2  12   1       84.18      129.30     21.02 o 
   3  12   1      156.21      165.98     18.86 o 
   4  12   1       13.06        1.54     10.02 o 
   5  12   1       10.96        8.56      9.46 o 
  -5  13   1        0.04       -2.66      8.89 o 
  -4  13   1        7.45        1.78      7.10 o 
  -3  13   1        1.57       -1.74      7.22 o 
  -2  13   1       56.78       95.50     16.41 o 
  -1  13   1        5.49        5.48      8.63 o 
   0  13   1      144.04      236.37     26.22 o 
   1  13   1        4.54        3.80      8.46 o 
   2  13   1       58.84      126.70     21.18 o 
   3  13   1        1.57        8.39     12.41 o 
   4  13   1        7.64        3.61     13.66 o 
   5  13   1        0.01      -13.11     16.02 o 
  -4  14   1       24.98       18.33     14.76 o 
  -3  14   1       26.31       18.57     20.16 o 
  -2  14   1      143.70      167.32     35.11 o 
  -1  14   1       81.45      179.87     24.68 o 
   0  14   1      113.84      163.85     26.26 o 
   1  14   1       84.60      148.09     22.95 o 
   2  14   1      144.25      174.01     16.59 o 
   3  14   1       25.82       34.95     15.16 o 
   4  14   1       24.77       24.63     22.53 o 
  -4  15   1        0.04       -0.08     11.61 o 
  -3  15   1        3.67       -6.43      7.79 o 
  -2  15   1        7.88       13.43     10.44 o 
  -1  15   1       18.56       47.90     17.10 o 
   0  15   1        0.13       -3.44     12.63 o 
   1  15   1       19.03       48.16     17.95 o 
   2  15   1        7.85       13.68     15.32 o 
   3  15   1        3.80        3.40     11.22 o 
   4  15   1        0.05      -15.99     12.66 o 
  -3  16   1       80.35       77.69     48.04 o 
  -2  16   1       57.80       50.19     15.61 o 
  -1  16   1      111.85      146.10     55.74 o 
   0  16   1       65.87      144.87     36.66 o 
   1  16   1      115.32      226.28     29.20 o 
   2  16   1       58.28      105.66     32.08 o 
   3  16   1       79.15      124.06     33.76 o 
  -2  17   1       65.73      119.99     74.70 o 
  -1  17   1        0.96        1.69     14.00 o 
   0  17   1        0.03       -4.57     17.08 o 
   1  17   1        0.73       -4.65     14.82 o 
   2  17   1       65.45      166.58     27.51 o 
  -1  18   1       32.01       73.37     21.82 o 
   0  18   1        2.02       18.94     16.89 o 
   1  18   1       32.04       74.86     22.67 o 
   0   0   2     9096.50     8852.88    107.80 o 
   1   0   2        8.31        7.20      3.82 o 
   2   0   2     2082.18     1962.54     26.71 o 
   3   0   2      462.06      520.64     19.74 o 
   4   0   2       51.32       50.98     13.85 o 
   5   0   2       39.45       17.76      9.77 o 
   6   0   2       82.49        6.05      4.81 o 
   7   0   2        1.24       21.72     41.35 o 
  -7   1   2        5.33        0.06      6.39 o 
  -6   1   2        6.86       -2.06      8.22 o 
  -5   1   2        3.40        2.17     10.06 o 
  -4   1   2       77.05       80.08     16.35 o 
  -3   1   2      401.15      396.92     17.61 o 
  -2   1   2      659.31      631.04     14.89 o 
  -1   1   2      251.26      240.38      6.20 o 
   0   1   2       52.39       35.26      1.70 o 
   1   1   2      269.87      263.78     14.65 o 
   2   1   2      661.07      664.65     14.63 o 
   3   1   2      410.99      395.15     14.00 o 
   4   1   2       76.67       88.70     16.23 o 
   5   1   2        3.41        1.42      7.11 o 
   6   1   2        7.21        4.90     16.77 o 
   7   1   2        5.29      -19.39     44.49 o 
  -7   2   2       14.57        1.94      6.01 o 
  -6   2   2        6.47       -1.41      4.58 o 
  -5   2   2       38.92       22.82     21.73 o 
  -4   2   2       83.02       94.44     16.11 o 
  -3   2   2      227.33      245.86      8.50 o 
  -2   2   2      854.89      880.51     12.84 o 
  -1   2   2     5642.01     5718.82     77.23 o 
   0   2   2     1719.56     1633.56     12.24 o 
   1   2   2     5571.91     5552.44    105.32 o 
   2   2   2      838.02      853.51     14.13 o 
   3   2   2      235.07      263.99      9.40 o 
   4   2   2       86.95       87.34     11.12 o 
   5   2   2       39.45       33.77     33.66 o 
   6   2   2        6.18        4.63     14.07 o 
   7   2   2       14.61        6.21     31.94 o 
  -7   3   2        3.07       -2.56      9.22 o 
  -6   3   2       39.00       15.20     40.90 o 
  -5   3   2       34.29       15.09     10.34 o 
  -4   3   2       20.91       25.46     10.61 o 
  -3   3   2      294.93      314.40     22.01 o 
  -2   3   2     1480.34     1472.29     37.21 o 
  -1   3   2      348.44      333.66      9.69 o 
   0   3   2    19424.86    19316.64    211.50 o 
   1   3   2      336.39      317.58      7.01 o 
   2   3   2     1482.81     1433.38     22.54 o 
   3   3   2      297.36      287.21      9.90 o 
   4   3   2       20.73       27.09      7.98 o 
   5   3   2       34.45       26.10     10.59 o 
   6   3   2       39.01       11.62     28.48 o 
   7   3   2        3.00       -0.95      9.62 o 
  -6   4   2       46.66       14.47     33.91 o 
  -5   4   2       68.90       59.07     65.21 o 
  -4   4   2      253.20      271.40     16.52 o 
  -3   4   2      589.45      584.19     20.59 o 
  -2   4   2     1076.00     1037.43     22.96 o 
  -1   4   2     5497.56     5527.85    173.78 o 
   0   4   2     7322.47     7479.84    103.21 o 
   1   4   2     5489.59     5405.00     42.82 o 
   2   4   2     1094.88     1031.64     16.00 o 
   3   4   2      593.88      595.87     14.00 o 
   4   4   2      246.63      280.17     14.92 o 
   5   4   2       70.81       68.31     53.60 o 
   6   4   2       46.30       16.59     40.60 o 
  -6   5   2       14.17        6.52     18.22 o 
  -5   5   2        0.87       -2.21      6.34 o 
  -4   5   2       32.41       29.95     12.37 o 
  -3   5   2       55.57       74.17     13.69 o 
  -2   5   2      611.12      621.46     18.27 o 
  -1   5   2      721.07      732.68     14.17 o 
   0   5   2      440.29      397.48      9.54 o 
   1   5   2      738.56      700.94     13.31 o 
   2   5   2      604.70      590.95     12.18 o 
   3   5   2       52.65       66.20     11.27 o 
   4   5   2       31.51       31.35      7.05 o 
   5   5   2        0.98        0.34     11.11 o 
   6   5   2       13.99        7.83     13.39 o 
  -6   6   2       63.44       26.49     53.63 o 
  -5   6   2       28.97       17.12     22.99 o 
  -4   6   2      221.45      246.82     16.52 o 
  -3   6   2       66.13      112.26     29.98 o 
  -2   6   2      623.41      658.35     37.80 o 
  -1   6   2     1648.53     1614.64     23.33 o 
   0   6   2      279.65      248.10      8.35 o 
   1   6   2     1681.88     1616.92     32.63 o 
   2   6   2      615.96      611.92     12.74 o 
   3   6   2       68.01       87.32     14.22 o 
   4   6   2      217.02      212.53     10.20 o 
   5   6   2       28.40       24.24     13.07 o 
   6   6   2       64.04       19.09     63.00 o 
  -6   7   2        5.22       -4.01     10.16 o 
  -5   7   2       25.18       16.34     39.81 o 
  -4   7   2       23.33       33.23     24.45 o 
  -3   7   2      594.83      546.29     56.96 o 
  -2   7   2      266.29      254.34     13.26 o 
  -1   7   2      785.39      768.80     15.92 o 
   0   7   2      153.51      125.74      6.80 o 
   1   7   2      784.80      763.84     15.62 o 
   2   7   2      271.82      244.92      9.95 o 
   3   7   2      599.10      577.35     17.96 o 
   4   7   2       23.75       15.20      8.13 o 
   5   7   2       25.09       34.41     28.93 o 
   6   7   2        5.10       -6.21      7.35 o 
  -6   8   2       13.26        3.21      4.96 o 
  -5   8   2       12.19       10.65     22.79 o 
  -4   8   2       45.27       35.86     40.91 o 
  -3   8   2       28.41       28.82     11.02 o 
  -2   8   2     1410.08     1548.26     61.50 o 
  -1   8   2      570.95      546.65     15.57 o 
   0   8   2        0.31       -0.09      4.49 o 
   1   8   2      561.78      523.68     13.78 o 
   2   8   2     1415.04     1446.84     33.47 o 
   3   8   2       30.45       32.22      9.29 o 
   4   8   2       44.78       65.79     16.65 o 
   5   8   2       12.04        5.35      7.01 o 
   6   8   2       13.40        5.15     10.45 o 
  -6   9   2        7.75        2.15      6.38 o 
  -5   9   2        8.13        1.59     10.05 o 
  -4   9   2      114.02       91.21     71.10 o 
  -3   9   2      165.68      171.74     13.94 o 
  -2   9   2      710.13      765.82     20.51 o 
  -1   9   2      187.58      198.78      7.11 o 
   0   9   2       21.13       19.07      4.79 o 
   1   9   2      192.50      189.83      9.29 o 
   2   9   2      704.94      735.18     36.38 o 
   3   9   2      160.70      155.60     19.47 o 
   4   9   2      115.17      176.79     78.73 o 
   5   9   2        7.57        7.89     12.12 o 
   6   9   2        7.73        7.97      9.18 o 
  -5  10   2       30.87       10.04     36.68 o 
  -4  10   2       37.13       17.46     23.63 o 
  -3  10   2      379.70      423.07     21.41 o 
  -2  10   2        4.38        6.33      7.26 o 
  -1  10   2      524.20      552.65     16.74 o 
   0  10   2      434.96      443.37     11.67 o 
   1  10   2      519.96      532.17     15.56 o 
   2  10   2        4.91       21.66     11.38 o 
   3  10   2      376.85      401.84     43.77 o 
   4  10   2       36.45       29.55     14.01 o 
   5  10   2       30.85       21.40     34.97 o 
  -5  11   2       23.24       21.13     48.46 o 
  -4  11   2       89.47       56.64    103.87 o 
  -3  11   2      359.73      387.46     21.60 o 
  -2  11   2       99.51      121.98     41.74 o 
  -1  11   2       91.41      147.79     26.21 o 
   0  11   2      719.51      758.90     15.71 o 
   1  11   2       93.97      131.78     25.22 o 
   2  11   2       98.36      211.65     24.04 o 
   3  11   2      360.34      384.78     21.92 o 
   4  11   2       91.04      134.89     68.33 o 
   5  11   2       23.09       44.12     30.39 o 
  -5  12   2        3.93       -1.05      5.59 o 
  -4  12   2        0.94       -2.15      4.11 o 
  -3  12   2       36.77       35.76     23.62 o 
  -2  12   2      145.72      132.74     35.77 o 
  -1  12   2       34.54       40.80     15.78 o 
   0  12   2       31.87       64.84     16.12 o 
   1  12   2       34.73       48.09     10.33 o 
   2  12   2      141.59      176.71     39.75 o 
   3  12   2       36.91       71.03     19.00 o 
   4  12   2        0.72      -11.57     11.82 o 
   5  12   2        3.89        0.40      9.75 o 
  -4  13   2       10.32        4.57      5.76 o 
  -3  13   2        6.01        1.10      5.98 o 
  -2  13   2       85.82       85.50     25.75 o 
  -1  13   2      236.75      256.54     13.87 o 
   0  13   2       61.04       99.47     18.88 o 
   1  13   2      236.05      233.50     16.93 o 
   2  13   2       87.53      151.96     23.23 o 
   3  13   2        6.41        1.18     13.51 o 
   4  13   2       10.41        7.71     12.86 o 
  -4  14   2       36.57       19.75     35.41 o 
  -3  14   2       15.66        7.65      6.39 o 
  -2  14   2      258.07      305.52     16.50 o 
  -1  14   2       20.55       27.67      9.32 o 
   0  14   2        0.15      -13.75     11.03 o 
   1  14   2       21.06       29.76     15.96 o 
   2  14   2      255.47      316.99     20.96 o 
   3  14   2       15.78        4.69     14.65 o 
   4  14   2       37.61       66.82     28.72 o 
  -4  15   2        4.05       -1.11     10.07 o 
  -3  15   2       14.18       12.67     15.91 o 
  -2  15   2        2.77        5.27      7.92 o 
  -1  15   2       76.21      102.89     74.93 o 
   0  15   2      105.31      145.50     64.36 o 
   1  15   2       76.84      131.01     22.71 o 
   2  15   2        2.60       14.29     16.41 o 
   3  15   2       13.52       27.03     19.01 o 
   4  15   2        3.93       -3.92     14.95 o 
  -3  16   2        5.58        3.87      5.06 o 
  -2  16   2       20.78       12.75      8.74 o 
  -1  16   2       70.00       70.19     49.74 o 
   0  16   2        0.37       -0.04     13.15 o 
   1  16   2       69.40      142.85     25.09 o 
   2  16   2       19.64       35.47     18.24 o 
   3  16   2        5.95       21.50     18.40 o 
  -2  17   2        9.47       -1.17     15.83 o 
  -1  17   2       20.58       39.71     16.38 o 
   0  17   2        9.83       30.31     15.85 o 
   1  17   2       20.46       44.05     18.79 o 
   2  17   2        9.50        7.21     17.63 o 
   0  18   2       41.52       62.85     22.27 o 
   1   0   3    15242.15    15480.75    169.55 o 
   2   0   3        5.67        2.54      3.84 o 
   3   0   3      257.42      247.22     11.37 o 
   4   0   3      305.46      302.71     17.93 o 
   5   0   3      277.94      263.41     19.60 o 
   6   0   3       21.65        2.28      7.07 o 
   7   0   3       16.94       69.25     46.65 o 
  -7   1   3        1.59       -1.38      4.51 o 
  -6   1   3        0.77       -9.78     17.86 o 
  -5   1   3       45.10       15.57     10.45 o 
  -4   1   3      133.96      133.35     15.08 o 
  -3   1   3      778.86      790.33     35.40 o 
  -2   1   3      278.98      280.90     19.34 o 
  -1   1   3     5471.59     5539.03     66.02 o 
   0   1   3      221.71      178.05      3.97 o 
   1   1   3     5461.43     5357.72     70.15 o 
   2   1   3      282.49      286.92      9.72 o 
   3   1   3      773.26      761.34     19.26 o 
   4   1   3      133.61      134.76     12.62 o 
   5   1   3       46.29       36.83     27.75 o 
   6   1   3        0.78       -1.06      9.03 o 
   7   1   3        1.59        7.71     45.03 o 
  -7   2   3        3.26       -1.73      4.10 o 
  -6   2   3       48.81       13.84     38.19 o 
  -5   2   3       50.84       31.97     35.62 o 
  -4   2   3      118.47      164.25     48.19 o 
  -3   2   3      250.43      223.31      7.13 o 
  -2   2   3      791.90      744.73     15.35 o 
  -1   2   3     2223.33     2191.37     19.58 o 
   0   2   3      173.06      157.40      4.11 o 
   1   2   3     2213.60     2143.10     17.27 o 
   2   2   3      793.79      748.85     13.73 o 
   3   2   3      258.75      232.79      9.30 o 
   4   2   3      115.51      151.94     14.25 o 
   5   2   3       49.77       63.66     17.77 o 
   6   2   3       49.49       15.71     49.28 o 
   7   2   3        3.19       -3.39     10.10 o 
  -6   3   3       31.60       11.05     35.56 o 
  -5   3   3      150.87      136.50     18.90 o 
  -4   3   3       18.55       28.03     10.83 o 
  -3   3   3      872.57      873.37     24.35 o 
  -2   3   3     1558.91     1689.62     45.49 o 
  -1   3   3     3914.26     3989.70     30.77 o 
   0   3   3    12829.34    12863.74     80.58 o 
   1   3   3     3934.83     3949.72     29.26 o 
   2   3   3     1516.90     1557.91     20.49 o 
   3   3   3      863.94      856.84     21.34 o 
   4   3   3       19.30       29.34      6.78 o 
   5   3   3      149.07      147.52     49.33 o 
   6   3   3       32.18       15.59     23.76 o 
  -6   4   3       14.65        3.72      5.47 o 
  -5   4   3        3.42       -2.11      6.22 o 
  -4   4   3      292.51      271.08     18.01 o 
  -3   4   3      463.33      489.96     18.70 o 
  -2   4   3      291.89      276.33     14.09 o 
  -1   4   3     1066.15     1058.14     18.05 o 
   0   4   3     3156.16     3170.45     29.68 o 
   1   4   3     1043.30     1005.04     13.98 o 
   2   4   3      288.68      279.06      8.63 o 
   3   4   3      457.04      474.19     12.99 o 
   4   4   3      293.74      280.90     11.44 o 
   5   4   3        3.21        1.16     12.08 o 
   6   4   3       14.14        4.58      7.63 o 
  -6   5   3       21.00        7.35     23.16 o 
  -5   5   3      247.05      257.04     24.79 o 
  -4   5   3       56.74       73.61     44.96 o 
  -3   5   3      467.46      507.18     19.36 o 
  -2   5   3      972.25      977.74     48.22 o 
  -1   5   3      312.58      315.45      9.45 o 
   0   5   3      130.40      119.64      5.91 o 
   1   5   3      298.70      280.49      7.72 o 
   2   5   3      999.11      974.49     16.40 o 
   3   5   3      464.98      479.02     13.18 o 
   4   5   3       55.52       85.30     10.00 o 
   5   5   3      249.01      244.38     24.47 o 
   6   5   3       20.21       10.93     18.49 o 
  -6   6   3        8.97        7.42     15.69 o 
  -5   6   3      105.89       76.49    109.31 o 
  -4   6   3       32.36       32.49     24.40 o 
  -3   6   3      366.02      389.68     17.44 o 
  -2   6   3      284.38      324.55     13.84 o 
  -1   6   3     2432.93     2538.02     36.82 o 
   0   6   3      272.82      274.78      8.96 o 
   1   6   3     2426.69     2492.31     29.89 o 
   2   6   3      282.62      303.01     10.47 o 
   3   6   3      364.95      356.10     11.62 o 
   4   6   3       33.49       34.27      7.93 o 
   5   6   3      105.72      104.52     79.40 o 
   6   6   3        9.14       11.06     11.69 o 
  -6   7   3        2.84        0.46      4.10 o 
  -5   7   3      157.82       95.11     92.61 o 
  -4   7   3       20.36       19.10     17.86 o 
  -3   7   3       24.91       38.56     11.60 o 
  -2   7   3      683.11      755.95     19.99 o 
  -1   7   3     1117.60     1172.85     20.86 o 
   0   7   3       69.92       98.80     21.04 o 
   1   7   3     1128.83     1118.38     19.85 o 
   2   7   3      677.78      699.25     34.44 o 
   3   7   3       30.01       43.65      7.59 o 
   4   7   3       21.36       24.98      7.00 o 
   5   7   3      153.68      151.83     52.99 o 
   6   7   3        3.08       -0.77      8.79 o 
  -6   8   3        3.05        1.19      3.46 o 
  -5   8   3       67.15       34.49     65.64 o 
  -4   8   3       37.56       37.45     34.70 o 
  -3   8   3       46.42       77.37     24.95 o 
  -2   8   3      100.71      116.54      8.60 o 
  -1   8   3      924.95      953.10     19.77 o 
   0   8   3      467.13      443.42     23.62 o 
   1   8   3      920.55      932.49     18.95 o 
   2   8   3      101.74      119.17     14.70 o 
   3   8   3       48.15       69.66     10.38 o 
   4   8   3       36.42       47.96     11.35 o 
   5   8   3       68.35       61.77     38.40 o 
   6   8   3        3.04        3.57      6.35 o 
  -6   9   3        9.41       -0.78      6.51 o 
  -5   9   3       36.23       15.82     38.78 o 
  -4   9   3       23.65       11.40     16.20 o 
  -3   9   3       99.93      136.75     87.53 o 
  -2   9   3      142.65      176.48     10.72 o 
  -1   9   3      211.86      220.55     10.56 o 
   0   9   3       37.05       45.68      8.29 o 
   1   9   3      209.31      218.93     10.22 o 
   2   9   3      142.63      155.13      9.23 o 
   3   9   3      103.49      212.71     24.17 o 
   4   9   3       23.59       24.15     14.43 o 
   5   9   3       37.33       63.62     29.65 o 
   6   9   3        9.12       -5.15      7.99 o 
  -5  10   3       33.29       17.37     33.32 o 
  -4  10   3      110.40       76.55    133.61 o 
  -3  10   3      126.49      117.81     50.54 o 
  -2  10   3      262.40      261.12     13.16 o 
  -1  10   3      244.80      258.07     11.96 o 
   0  10   3       19.15       29.84      5.86 o 
   1  10   3      236.05      229.63     11.09 o 
   2  10   3      257.10      235.93     11.39 o 
   3  10   3      122.20      208.45     25.07 o 
   4  10   3      109.90      152.64     24.87 o 
   5  10   3       34.03       45.96     22.78 o 
  -5  11   3        0.26       -2.89      7.39 o 
  -4  11   3       10.60        5.16      7.72 o 
  -3  11   3      135.35      114.85     50.29 o 
  -2  11   3        0.33       -6.73      6.47 o 
  -1  11   3       22.78       31.47      8.78 o 
   0  11   3      252.31      277.85     12.56 o 
   1  11   3       21.39       25.14      8.93 o 
   2  11   3        0.29       -1.43      9.76 o 
   3  11   3      133.71      173.67     18.71 o 
   4  11   3       10.54       -4.17     13.17 o 
   5  11   3        0.25       -3.18     10.72 o 
  -5  12   3       11.78        5.23      8.45 o 
  -4  12   3       43.57       15.28     34.24 o 
  -3  12   3        9.30       16.57     11.60 o 
  -2  12   3       12.86       17.70      9.14 o 
  -1  12   3      267.25      281.47     13.75 o 
   0  12   3        7.68        4.60      7.90 o 
   1  12   3      267.23      280.44     17.28 o 
   2  12   3       12.44       22.41     13.20 o 
   3  12   3       10.13       19.83     15.09 o 
   4  12   3       44.82       68.01     19.24 o 
   5  12   3       11.68       13.95     14.15 o 
  -4  13   3       21.57        8.86     13.13 o 
  -3  13   3       38.53       34.26     23.56 o 
  -2  13   3      181.84      214.78     26.91 o 
  -1  13   3       99.80      138.08     44.22 o 
   0  13   3       51.87       68.94     11.32 o 
   1  13   3      100.72      158.11     35.57 o 
   2  13   3      183.81      183.38     16.39 o 
   3  13   3       38.40       51.10     18.36 o 
   4  13   3       21.46       16.86     24.57 o 
  -4  14   3       21.08       11.95     19.32 o 
  -3  14   3        4.16        2.37      4.13 o 
  -2  14   3       29.70       24.40     13.83 o 
  -1  14   3      302.21      342.69     16.46 o 
   0  14   3       27.67       30.43     14.14 o 
   1  14   3      303.83      346.33     48.88 o 
   2  14   3       28.63       39.61     16.53 o 
   3  14   3        3.89      -10.38     12.98 o 
   4  14   3       21.03       53.17     20.65 o 
  -3  15   3        4.32       -0.76      4.01 o 
  -2  15   3       48.52       47.57     29.63 o 
  -1  15   3      133.01      164.17     22.91 o 
   0  15   3        6.62       19.51     15.22 o 
   1  15   3      133.87      151.49     18.01 o 
   2  15   3       47.19       53.93     19.44 o 
   3  15   3        4.40        7.47     17.60 o 
  -3  16   3       37.83       20.99     28.43 o 
  -2  16   3        9.40        0.95      5.25 o 
  -1  16   3        3.95       -3.80      8.34 o 
   0  16   3       10.59        9.50     11.56 o 
   1  16   3        4.22       15.10     14.71 o 
   2  16   3        9.60        2.85     16.01 o 
   3  16   3       37.78       42.93     25.06 o 
  -2  17   3       16.69        9.49     14.36 o 
  -1  17   3        7.14       12.10     10.43 o 
   0  17   3       57.98       78.31     39.57 o 
   1  17   3        6.76      -12.44     12.74 o 
   2  17   3       17.12       51.66     20.06 o 
   0  18   3        3.39       -3.93     10.51 o 
   0   0   4     1337.05     1311.00     16.92 o 
   1   0   4     6727.04     6779.18     65.45 o 
   2   0   4      234.08      222.60      9.76 o 
   3   0   4      110.15      108.25      9.03 o 
   4   0   4        0.06      -10.14      7.71 o 
   5   0   4       44.27       20.34     10.21 o 
   6   0   4        0.31       -1.20      9.95 o 
   7   0   4        3.82      -36.61     34.86 o 
  -7   1   4       20.81       15.05    131.59 o 
  -6   1   4        1.01       -5.91      7.61 o 
  -5   1   4       87.64       23.63     11.52 o 
  -4   1   4       81.45      103.09     25.14 o 
  -3   1   4      399.35      379.39     17.09 o 
  -2   1   4     1170.49     1180.67     37.61 o 
  -1   1   4     9869.18    10112.54    127.97 o 
   0   1   4      600.59      608.84      7.03 o 
   1   1   4     9877.23     9824.91    161.96 o 
   2   1   4     1170.06     1169.48     14.88 o 
   3   1   4      404.52      387.69     14.73 o 
   4   1   4       82.65       90.24     13.04 o 
   5   1   4       88.14       92.60     29.45 o 
   6   1   4        1.18       -0.08     10.36 o 
   7   1   4       21.17       65.76     57.67 o 
  -6   2   4        2.85       -0.46      5.94 o 
  -5   2   4       47.73       50.87     35.43 o 
  -4   2   4       52.19       68.10     13.72 o 
  -3   2   4      214.36      192.24      9.91 o 
  -2   2   4      766.05      754.15     15.34 o 
  -1   2   4    11366.34    11803.64    109.54 o 
   0   2   4     2329.17     2290.15     17.05 o 
   1   2   4    11381.16    11629.24     96.21 o 
   2   2   4      780.06      755.85     11.83 o 
   3   2   4      211.57      201.69      8.96 o 
   4   2   4       51.17       52.10      8.81 o 
   5   2   4       46.43       61.54     17.21 o 
   6   2   4        3.13        0.91      8.62 o 
  -6   3   4        7.16        4.23      6.64 o 
  -5   3   4      133.07      185.02     34.03 o 
  -4   3   4        7.67        1.36      8.96 o 
  -3   3   4      657.73      690.93     21.30 o 
  -2   3   4       54.70       66.42      9.90 o 
  -1   3   4     5352.97     5496.42     66.79 o 
   0   3   4      618.93      639.73      8.42 o 
   1   3   4     5448.69     5440.99     40.70 o 
   2   3   4       55.57       56.49      5.50 o 
   3   3   4      647.05      676.57     15.79 o 
   4   3   4        8.33        7.10      5.85 o 
   5   3   4      132.54      168.73     19.17 o 
   6   3   4        6.86        2.15      8.65 o 
  -6   4   4        5.75        3.86     11.56 o 
  -5   4   4       18.25        8.04      9.13 o 
  -4   4   4       62.84       73.04     21.24 o 
  -3   4   4      141.24      125.29     11.61 o 
  -2   4   4      309.29      288.64     10.10 o 
  -1   4   4      963.67      978.85     14.42 o 
   0   4   4     1627.35     1510.06     16.13 o 
   1   4   4      960.53      953.42     16.70 o 
   2   4   4      294.40      282.23      8.30 o 
   3   4   4      137.83      129.93     13.19 o 
   4   4   4       63.51       75.47      9.52 o 
   5   4   4       19.10       20.78      9.66 o 
   6   4   4        6.12        0.93      9.73 o 
  -6   5   4        7.62       -1.25      2.88 o 
  -5   5   4       38.37       26.73     45.55 o 
  -4   5   4       43.80       51.45     33.89 o 
  -3   5   4       31.55       57.63     12.16 o 
  -2   5   4      813.01      854.92     17.75 o 
  -1   5   4      130.92      125.23      8.11 o 
   0   5   4     1691.96     1674.82     21.54 o 
   1   5   4      129.59      116.44      5.61 o 
   2   5   4      804.96      815.56     13.68 o 
   3   5   4       31.40       32.07      6.56 o 
   4   5   4       44.53       55.12      8.87 o 
   5   5   4       36.96       34.19     10.07 o 
   6   5   4        7.91        0.19      9.92 o 
  -6   6   4       61.83       20.27     52.71 o 
  -5   6   4       94.68       67.34     86.95 o 
  -4   6   4      130.95      118.78     32.09 o 
  -3   6   4      164.86      182.24     15.16 o 
  -2   6   4      722.26      734.94     17.28 o 
  -1   6   4      627.83      653.39     14.49 o 
   0   6   4     1817.96     1677.61     22.99 o 
   1   6   4      646.50      644.23     12.83 o 
   2   6   4      719.90      686.62     14.57 o 
   3   6   4      164.18      153.44      8.29 o 
   4   6   4      131.31      139.32     12.10 o 
   5   6   4       93.88      146.89     25.46 o 
   6   6   4       61.83       47.35     53.03 o 
  -6   7   4        2.74        1.88      6.50 o 
  -5   7   4       87.60       61.49     83.89 o 
  -4   7   4      113.42      187.28     30.58 o 
  -3   7   4       20.41       44.76     12.06 o 
  -2   7   4      359.31      392.52     18.69 o 
  -1   7   4      882.22      911.96     18.35 o 
   0   7   4     1648.94     1626.70     23.99 o 
   1   7   4      877.97      841.23     17.65 o 
   2   7   4      358.91      380.00     11.26 o 
   3   7   4       20.10       38.51      7.66 o 
   4   7   4      109.93      144.15     12.55 o 
   5   7   4       87.82      120.66     27.26 o 
   6   7   4        2.79        5.89     10.40 o 
  -6   8   4        9.00        0.50      4.12 o 
  -5   8   4        8.17        2.89      6.99 o 
  -4   8   4       62.33       45.11     55.49 o 
  -3   8   4      148.42      160.85     15.72 o 
  -2   8   4       11.05        8.87      6.73 o 
  -1   8   4       51.01       77.00      9.61 o 
   0   8   4     1520.44     1537.99     24.57 o 
   1   8   4       53.89       66.02      9.34 o 
   2   8   4       13.64       18.00      7.05 o 
   3   8   4      144.29      141.65      8.41 o 
   4   8   4       59.33       98.25     19.58 o 
   5   8   4        8.36        4.41     11.83 o 
   6   8   4        9.08        6.01     11.05 o 
  -6   9   4        0.06        0.42      4.71 o 
  -5   9   4       14.03        1.10      3.80 o 
  -4   9   4       43.38       22.34     30.77 o 
  -3   9   4      191.52      209.72     12.83 o 
  -2   9   4      215.12      234.48     11.85 o 
  -1   9   4      192.15      191.84     10.13 o 
   0   9   4      316.64      291.19     11.70 o 
   1   9   4      190.81      199.13      9.99 o 
   2   9   4      219.13      215.26     14.79 o 
   3   9   4      192.62      194.89     19.32 o 
   4   9   4       42.40       55.47     12.22 o 
   5   9   4       14.21       21.38     14.33 o 
   6   9   4        0.09       -0.61     11.92 o 
  -5  10   4       35.72        9.85     34.88 o 
  -4  10   4       66.01       49.98     44.14 o 
  -3  10   4      168.41      161.68     14.56 o 
  -2  10   4        9.81       16.88      8.23 o 
  -1  10   4      174.96      185.25     10.61 o 
   0  10   4      262.74      271.20     11.92 o 
   1  10   4      172.10      183.92     10.43 o 
   2  10   4       11.45       17.70      7.15 o 
   3  10   4      167.25      203.31     46.12 o 
   4  10   4       63.97       78.58     19.98 o 
   5  10   4       36.00       38.65     17.49 o 
  -5  11   4        0.28        3.51      7.08 o 
  -4  11   4       10.91        5.40     11.50 o 
  -3  11   4      112.11       99.59     66.97 o 
  -2  11   4      148.94      162.21     11.56 o 
  -1  11   4       31.65       46.21     10.39 o 
   0  11   4       16.94       27.81      9.26 o 
   1  11   4       34.21       47.66     10.28 o 
   2  11   4      150.70      169.95     14.63 o 
   3  11   4      112.85      141.15     22.41 o 
   4  11   4       10.14        6.96     14.14 o 
   5  11   4        0.28       -3.87     13.53 o 
  -5  12   4        5.55        4.03     11.90 o 
  -4  12   4       14.76        5.87      6.99 o 
  -3  12   4       23.24       15.85     16.98 o 
  -2  12   4      135.05       94.51     60.53 o 
  -1  12   4       35.51       37.44     16.83 o 
   0  12   4      113.44      149.98     29.67 o 
   1  12   4       39.11       67.95     12.04 o 
   2  12   4      131.89      207.54     25.37 o 
   3  12   4       22.85       28.30     15.88 o 
   4  12   4       14.89       -9.17     13.91 o 
   5  12   4        5.76      -13.86     14.62 o 
  -4  13   4       24.12       17.87     18.80 o 
  -3  13   4        4.34        6.98      6.34 o 
  -2  13   4       99.75       57.66     43.03 o 
  -1  13   4        5.90        3.36      6.29 o 
   0  13   4       22.92       22.65      9.68 o 
   1  13   4        6.13        3.38     11.03 o 
   2  13   4       96.26      105.50     36.54 o 
   3  13   4        4.97       15.21     14.35 o 
   4  13   4       23.52       35.99     18.16 o 
  -4  14   4        9.81        2.11      5.02 o 
  -3  14   4      186.16      128.41     61.52 o 
  -2  14   4       31.41       32.10     22.12 o 
  -1  14   4       68.79       63.01     44.30 o 
   0  14   4        0.20       -5.89      7.64 o 
   1  14   4       66.28       89.01     52.89 o 
   2  14   4       31.14       56.89     17.83 o 
   3  14   4      184.39      226.04     99.93 o 
   4  14   4        9.86        3.80     24.00 o 
  -3  15   4       32.36        9.13     12.04 o 
  -2  15   4       35.89       14.92     15.33 o 
  -1  15   4       14.07       13.16     17.03 o 
   0  15   4        8.95        6.78     12.02 o 
   1  15   4       13.73       18.89     17.88 o 
   2  15   4       36.56       65.68     51.60 o 
   3  15   4       31.98       41.11     18.79 o 
  -3  16   4        6.46       -2.45      5.33 o 
  -2  16   4       46.75       21.43     23.63 o 
  -1  16   4        0.70        0.25      5.37 o 
   0  16   4       73.61       53.94     67.08 o 
   1  16   4        0.78       -0.86     12.03 o 
   2  16   4       46.47       66.03     43.53 o 
   3  16   4        6.07        1.54     15.84 o 
  -2  17   4       13.10        3.12      4.74 o 
  -1  17   4       11.65        8.41     18.26 o 
   0  17   4       18.74       15.96     14.62 o 
   1  17   4       11.94        6.56     14.90 o 
   2  17   4       12.84        7.24     16.61 o 
   1   0   5     4577.56     4634.72     60.54 o 
   2   0   5      286.31      278.33      8.31 o 
   3   0   5      149.38      147.21      9.25 o 
   4   0   5       10.77       11.07      8.25 o 
   5   0   5      323.29      311.42     20.82 o 
   6   0   5        0.50       -9.19     13.16 o 
  -6   1   5       11.92        3.92      7.89 o 
  -5   1   5       25.70        9.49     11.50 o 
  -4   1   5      383.07      401.42     28.00 o 
  -3   1   5      317.27      342.35     17.47 o 
  -2   1   5     1921.85     1840.77     36.84 o 
  -1   1   5      974.28      992.66      9.96 o 
   0   1   5     2047.17     1914.30     15.20 o 
   1   1   5      957.31      952.00     13.43 o 
   2   1   5     1894.15     1761.45     37.08 o 
   3   1   5      324.41      334.49     11.35 o 
   4   1   5      377.28      349.24     13.61 o 
   5   1   5       25.82       32.16     16.94 o 
   6   1   5       11.80        8.42     13.08 o 
  -6   2   5        4.93       -3.14      6.02 o 
  -5   2   5       49.21       34.96     31.59 o 
  -4   2   5       12.57        8.98     10.31 o 
  -3   2   5      103.80      102.68      8.03 o 
  -2   2   5     1428.71     1423.56     18.86 o 
  -1   2   5      518.48      525.34      8.78 o 
   0   2   5      223.53      219.12      4.85 o 
   1   2   5      523.01      527.57      8.72 o 
   2   2   5     1458.03     1423.79     17.25 o 
   3   2   5      109.33      121.47      9.44 o 
   4   2   5       13.75        7.32      6.15 o 
   5   2   5       48.53       59.05     12.49 o 
   6   2   5        4.73       -5.33      9.85 o 
  -6   3   5        3.68        2.64      7.76 o 
  -5   3   5      181.41      186.34     21.27 o 
  -4   3   5       75.70      105.71     27.25 o 
  -3   3   5       60.97       89.15     17.80 o 
  -2   3   5      266.82      267.57      8.30 o 
  -1   3   5      905.32      847.76     23.62 o 
   0   3   5       71.49       60.68      3.72 o 
   1   3   5      873.68      793.10     10.78 o 
   2   3   5      257.98      255.70      7.23 o 
   3   3   5       65.61       77.54      6.97 o 
   4   3   5       79.25      103.36     11.22 o 
   5   3   5      182.87      189.56     12.06 o 
   6   3   5        3.93        1.55      9.03 o 
  -6   4   5        3.54       -0.29      6.70 o 
  -5   4   5       26.90       23.52     26.71 o 
  -4   4   5      240.27      225.41     19.34 o 
  -3   4   5     1114.64     1208.63     38.25 o 
  -2   4   5     5516.76     6164.51    125.24 o 
  -1   4   5     1550.50     1614.75     18.30 o 
   0   4   5     1600.13     1469.46     14.96 o 
   1   4   5     1556.28     1608.37     16.06 o 
   2   4   5     5567.64     5998.87     81.89 o 
   3   4   5     1112.52     1102.85     16.90 o 
   4   4   5      245.39      207.18     10.67 o 
   5   4   5       26.69       27.42      8.60 o 
   6   4   5        3.69        1.69     10.33 o 
  -6   5   5       26.60        2.39      6.04 o 
  -5   5   5       38.18       25.07     27.64 o 
  -4   5   5       25.15       18.80     10.06 o 
  -3   5   5      252.40      277.52     12.05 o 
  -2   5   5      332.51      370.56     12.73 o 
  -1   5   5     1328.99     1338.73     25.28 o 
   0   5   5      963.68      996.10     15.04 o 
   1   5   5     1346.19     1335.53     14.57 o 
   2   5   5      331.41      351.47      7.77 o 
   3   5   5      257.67      263.78     10.59 o 
   4   5   5       26.21       19.52      7.06 o 
   5   5   5       38.70       37.67     10.54 o 
   6   5   5       26.40       13.64     10.54 o 
  -6   6   5        1.42       -0.75      6.40 o 
  -5   6   5       15.98        5.71      8.05 o 
  -4   6   5      228.00      222.57     32.61 o 
  -3   6   5      784.49      876.53     29.21 o 
  -2   6   5       63.48       90.07     11.16 o 
  -1   6   5      424.66      479.79     12.56 o 
   0   6   5      541.82      521.88     12.72 o 
   1   6   5      416.76      432.77     11.01 o 
   2   6   5       58.84       90.96      8.52 o 
   3   6   5      786.98      782.92     18.03 o 
   4   6   5      226.03      208.05     10.89 o 
   5   6   5       15.66       11.88      8.05 o 
   6   6   5        1.41       -5.56     11.35 o 
  -6   7   5        2.01        0.39      5.76 o 
  -5   7   5        2.19       -0.36      4.69 o 
  -4   7   5       56.45      103.45     28.95 o 
  -3   7   5      271.37      293.33     21.51 o 
  -2   7   5      125.02      125.48      8.11 o 
  -1   7   5      306.86      308.12     10.96 o 
   0   7   5       15.94       23.58      6.47 o 
   1   7   5      307.20      289.17     11.65 o 
   2   7   5      124.21      124.26      7.22 o 
   3   7   5      272.39      277.39     11.16 o 
   4   7   5       55.83       69.35     10.22 o 
   5   7   5        2.29       -2.01      8.33 o 
   6   7   5        2.06       -5.95     10.93 o 
  -6   8   5        0.30        0.18      5.35 o 
  -5   8   5       16.72        1.40      4.38 o 
  -4   8   5        6.86        1.59      5.34 o 
  -3   8   5      453.43      506.66     17.89 o 
  -2   8   5        7.33        0.60      5.97 o 
  -1   8   5      380.52      397.12     13.11 o 
   0   8   5      162.95      151.96      8.52 o 
   1   8   5      372.68      387.12     13.15 o 
   2   8   5        7.34        0.76      4.49 o 
   3   8   5      456.79      464.53     19.21 o 
   4   8   5        7.11        6.79      6.68 o 
   5   8   5       18.17       12.21     14.62 o 
   6   8   5        0.30       -9.54     12.69 o 
  -6   9   5        2.39        5.23     18.15 o 
  -5   9   5        5.81       -1.59      5.69 o 
  -4   9   5      110.06      218.84     39.46 o 
  -3   9   5      168.67      176.50     12.06 o 
  -2   9   5      125.86      130.51      9.60 o 
  -1   9   5      351.11      347.99     13.20 o 
   0   9   5       11.84       22.94      7.62 o 
   1   9   5      356.28      365.26     13.50 o 
   2   9   5      127.37      127.40      9.09 o 
   3   9   5      174.12      173.14      9.85 o 
   4   9   5      109.07      149.20     17.30 o 
   5   9   5        6.01      -14.76     12.48 o 
   6   9   5        2.34        3.50     13.54 o 
  -5  10   5        2.98        3.99     12.13 o 
  -4  10   5       19.91        7.58      8.45 o 
  -3  10   5        0.65       -3.81      4.62 o 
  -2  10   5       39.94       43.95     18.46 o 
  -1  10   5       13.58       11.38      7.70 o 
   0  10   5       20.83       23.77      8.03 o 
   1  10   5       14.24       12.93      7.59 o 
   2  10   5       39.71       41.23      9.23 o 
   3  10   5        0.48       -0.43     10.77 o 
   4  10   5       20.75       26.62     16.06 o 
   5  10   5        3.18      -18.77     13.78 o 
  -5  11   5        1.76        2.92     10.47 o 
  -4  11   5       28.53       23.58     29.96 o 
  -3  11   5       44.76       42.92     24.79 o 
  -2  11   5       58.59       69.80     28.94 o 
  -1  11   5      942.82     1009.52     28.83 o 
   0  11   5      139.58      158.12     10.64 o 
   1  11   5      955.58      937.56     22.98 o 
   2  11   5       61.56       74.83     11.54 o 
   3  11   5       46.94       63.75     17.33 o 
   4  11   5       27.74       36.98     15.39 o 
   5  11   5        1.75        8.87     16.48 o 
  -5  12   5        6.90        2.53     17.02 o 
  -4  12   5       11.35        2.17      4.12 o 
  -3  12   5        6.12        2.36      7.01 o 
  -2  12   5       75.98      134.58     67.16 o 
  -1  12   5        1.97        3.72      8.27 o 
   0  12   5        3.32        0.64      8.28 o 
   1  12   5        1.85        2.55      7.92 o 
   2  12   5       75.89      106.20     71.35 o 
   3  12   5        6.26        5.99     10.56 o 
   4  12   5       11.49        6.90     15.86 o 
   5  12   5        6.82      -17.25     14.65 o 
  -4  13   5       10.41        4.35      5.26 o 
  -3  13   5      149.46      118.91     56.77 o 
  -2  13   5      150.85      194.02     21.79 o 
  -1  13   5       48.91       27.59     19.67 o 
   0  13   5       12.84       14.05      9.00 o 
   1  13   5       46.32       26.53     13.83 o 
   2  13   5      151.91      184.45     16.38 o 
   3  13   5      148.26      145.42     80.93 o 
   4  13   5       10.23       34.72     16.76 o 
  -4  14   5        8.06        0.82      3.29 o 
  -3  14   5       43.77       33.78     34.54 o 
  -2  14   5       37.22       14.02     15.50 o 
  -1  14   5      124.93      107.61     42.42 o 
   0  14   5       76.72       86.94     36.94 o 
   1  14   5      124.52      129.66    115.07 o 
   2  14   5       35.35       46.75     16.31 o 
   3  14   5       44.24       96.84     25.98 o 
   4  14   5        8.07       19.33     18.44 o 
  -3  15   5       40.12        9.40     21.34 o 
  -2  15   5        5.54        2.54      3.26 o 
  -1  15   5      165.13      205.18     16.87 o 
   0  15   5        0.55       -6.95      8.80 o 
   1  15   5      166.23      162.57     22.29 o 
   2  15   5        5.70        5.35     12.26 o 
   3  15   5       40.04       16.45     15.80 o 
  -3  16   5        5.28       -0.76      3.82 o 
  -2  16   5        6.14        6.29      7.22 o 
  -1  16   5       20.42        4.79     10.54 o 
   0  16   5       19.83        8.63     21.58 o 
   1  16   5       20.24        9.18     19.94 o 
   2  16   5        6.69        3.41     11.30 o 
   3  16   5        5.38       11.82     15.44 o 
  -1  17   5       32.97        7.92     39.34 o 
   0  17   5        2.30       -2.58      3.91 o 
   1  17   5       32.99       29.78     40.98 o 
   0   0   6     2555.83     2434.38     38.85 o 
   1   0   6      675.27      674.48      8.68 o 
   2   0   6       63.15       73.51      6.75 o 
   3   0   6      128.53      133.02      7.84 o 
   4   0   6       24.74       25.16      9.10 o 
   5   0   6       12.72       13.65     14.61 o 
   6   0   6        0.70        1.53     38.07 o 
  -6   1   6       12.02       -1.62      8.68 o 
  -5   1   6        2.29       -7.80     12.68 o 
  -4   1   6       34.09       49.07     12.67 o 
  -3   1   6       67.38       87.76     11.69 o 
  -2   1   6      696.47      715.46     15.47 o 
  -1   1   6      885.94      864.69     11.55 o 
   0   1   6      158.70      121.80      3.65 o 
   1   1   6      882.25      859.00     21.13 o 
   2   1   6      691.34      690.33     12.58 o 
   3   1   6       68.21       89.43      8.01 o 
   4   1   6       34.32       67.94     10.92 o 
   5   1   6        2.31      -11.21     13.72 o 
   6   1   6       11.96       -4.27     11.91 o 
  -6   2   6        4.07       -0.29     10.65 o 
  -5   2   6      204.12      208.92     16.13 o 
  -4   2   6       79.38       88.31     13.73 o 
  -3   2   6      294.22      295.84     10.11 o 
  -2   2   6      342.09      368.85      9.50 o 
  -1   2   6       38.01       43.75      4.99 o 
   0   2   6     1579.78     1569.60     14.59 o 
   1   2   6       41.66       46.07      4.44 o 
   2   2   6      335.18      344.17      8.68 o 
   3   2   6      289.32      282.76     10.86 o 
   4   2   6       81.98       93.44      9.04 o 
   5   2   6      203.28      224.71     12.95 o 
   6   2   6        4.47       -2.96     13.18 o 
  -6   3   6       12.29        2.41      5.76 o 
  -5   3   6      138.76      114.81     38.25 o 
  -4   3   6       16.98       24.23      9.09 o 
  -3   3   6      322.83      303.54     12.97 o 
  -2   3   6      308.90      305.50     12.65 o 
  -1   3   6     1942.37     1925.16     18.89 o 
   0   3   6      285.79      248.45      5.84 o 
   1   3   6     1937.08     1875.25     36.42 o 
   2   3   6      300.60      283.77      7.85 o 
   3   3   6      323.52      299.35      9.30 o 
   4   3   6       17.71       22.91      6.17 o 
   5   3   6      135.27      180.62     15.53 o 
   6   3   6       12.33       21.36     16.09 o 
  -6   4   6        0.18        0.07      6.27 o 
  -5   4   6      178.07      189.37     20.32 o 
  -4   4   6       85.81      120.73     28.55 o 
  -3   4   6      298.31      309.63     11.09 o 
  -2   4   6      165.85      171.37      8.10 o 
  -1   4   6     1023.28     1058.94     24.72 o 
   0   4   6      339.45      314.44      7.00 o 
   1   4   6     1017.83     1032.69     17.34 o 
   2   4   6      156.50      150.34      6.07 o 
   3   4   6      296.22      298.15     10.06 o 
   4   4   6       86.61      124.39     12.17 o 
   5   4   6      178.93      178.23     12.24 o 
   6   4   6        0.24       -8.69     12.32 o 
  -6   5   6        6.63        0.50      3.59 o 
  -5   5   6       17.24        4.80      8.21 o 
  -4   5   6      300.33      311.88     14.68 o 
  -3   5   6       87.85      104.95     16.87 o 
  -2   5   6     2169.36     2296.57     47.40 o 
  -1   5   6     1190.10     1197.33     16.61 o 
   0   5   6      539.84      466.89      8.96 o 
   1   5   6     1209.90     1185.12     14.49 o 
   2   5   6     2206.13     2209.16     47.77 o 
   3   5   6       86.76       93.60      9.72 o 
   4   5   6      299.19      272.29     12.61 o 
   5   5   6       18.00       23.25      8.90 o 
   6   5   6        6.62        8.69     13.98 o 
  -6   6   6       20.47        8.31     24.93 o 
  -5   6   6       62.74       39.56     60.15 o 
  -4   6   6       12.68        5.81      7.53 o 
  -3   6   6        8.83       10.20      6.84 o 
  -2   6   6      124.04      125.10      7.76 o 
  -1   6   6     2397.77     2582.21     54.65 o 
   0   6   6      829.14      824.95     13.85 o 
   1   6   6     2393.10     2459.28     22.76 o 
   2   6   6      127.53      125.69      7.22 o 
   3   6   6        8.65        4.23      5.39 o 
   4   6   6       12.70        1.60      6.78 o 
   5   6   6       61.91       87.53     12.28 o 
   6   6   6       20.11       21.24     16.22 o 
  -6   7   6       14.48       15.61     33.95 o 
  -5   7   6        6.05        4.71      8.03 o 
  -4   7   6      199.08      179.41     14.89 o 
  -3   7   6       54.42       80.96     23.10 o 
  -2   7   6       48.62       46.45      8.65 o 
  -1   7   6       10.91       19.11      6.40 o 
   0   7   6     1360.81     1347.58     22.48 o 
   1   7   6       12.59       15.83      5.38 o 
   2   7   6       45.41       32.21      6.55 o 
   3   7   6       54.73       76.68      9.61 o 
   4   7   6      197.94      179.47     17.08 o 
   5   7   6        5.66       11.58      9.48 o 
   6   7   6       14.69        3.86     14.40 o 
  -6   8   6        4.64        3.48      7.34 o 
  -5   8   6        8.84        6.92     11.84 o 
  -4   8   6      102.52      150.79     29.52 o 
  -3   8   6       34.06       31.65     16.19 o 
  -2   8   6      141.55      145.20      9.38 o 
  -1   8   6       12.75       23.37      7.26 o 
   0   8   6      545.41      593.63     20.24 o 
   1   8   6       11.41       17.30      7.27 o 
   2   8   6      137.72      124.79      7.77 o 
   3   8   6       32.85       28.38      7.25 o 
   4   8   6      103.82      147.68     14.03 o 
   5   8   6        9.11       16.71     10.00 o 
   6   8   6        4.60        3.65     16.63 o 
  -5   9   6        1.69        1.57      6.75 o 
  -4   9   6       18.66       11.93      8.27 o 
  -3   9   6       60.62      110.84     32.63 o 
  -2   9   6       94.90      128.16     31.17 o 
  -1   9   6       19.92       19.13      7.52 o 
   0   9   6     1021.30      963.61     21.03 o 
   1   9   6       19.14       14.88      7.31 o 
   2   9   6       95.38       86.33     15.94 o 
   3   9   6       60.31       84.64     11.50 o 
   4   9   6       18.85       31.53     11.04 o 
   5   9   6        1.57       -6.88      8.43 o 
  -5  10   6       18.27        7.36     21.09 o 
  -4  10   6       50.84       54.08     23.35 o 
  -3  10   6       62.45       53.82     37.13 o 
  -2  10   6      125.99      145.87     10.55 o 
  -1  10   6       82.48       99.02     20.21 o 
   0  10   6      521.61      529.49     16.65 o 
   1  10   6       84.04       92.08     16.91 o 
   2  10   6      122.41      133.31     10.00 o 
   3  10   6       61.59       55.07     25.43 o 
   4  10   6       50.88       73.12     13.56 o 
   5  10   6       18.37       17.25     17.21 o 
  -5  11   6        2.59        6.98     13.35 o 
  -4  11   6       11.50        2.52      5.02 o 
  -3  11   6       52.51       57.16     53.66 o 
  -2  11   6       19.86       12.95     11.88 o 
  -1  11   6      140.40      153.54     12.80 o 
   0  11   6       94.93      104.76     43.30 o 
   1  11   6      140.38      143.54     10.53 o 
   2  11   6       20.19       21.40      9.75 o 
   3  11   6       53.47       80.97     24.23 o 
   4  11   6       10.95       10.42     12.12 o 
   5  11   6        2.55       11.08     12.11 o 
  -5  12   6        2.51        2.39      4.43 o 
  -4  12   6       34.02        7.98     14.39 o 
  -3  12   6       96.75       14.52     30.39 o 
  -2  12   6      295.09      351.07     19.72 o 
  -1  12   6      445.15      517.31     21.94 o 
   0  12   6        1.33        1.56      5.65 o 
   1  12   6      438.49      473.58     19.20 o 
   2  12   6      295.97      307.02     19.67 o 
   3  12   6       97.79       54.17     66.06 o 
   4  12   6       34.79       20.46     20.30 o 
   5  12   6        2.65        5.57     14.12 o 
  -4  13   6       17.93        6.63     25.98 o 
  -3  13   6        8.82        0.08      4.66 o 
  -2  13   6        4.06        7.69     11.12 o 
  -1  13   6      120.10      111.12     44.35 o 
   0  13   6     1015.23     1145.76     33.20 o 
   1  13   6      117.89       86.15     94.00 o 
   2  13   6        4.18        4.57      7.25 o 
   3  13   6        8.82        9.65     12.06 o 
   4  13   6       17.56        6.44     13.45 o 
  -4  14   6        6.97        1.51      4.38 o 
  -3  14   6       89.41       13.21     39.51 o 
  -2  14   6        3.57       -0.88      3.73 o 
  -1  14   6        8.77        4.13      6.03 o 
   0  14   6        0.00        0.20      5.46 o 
   1  14   6        9.42        5.04     13.61 o 
   2  14   6        3.62        4.09      7.31 o 
   3  14   6       89.07       71.47     72.73 o 
   4  14   6        6.96       -1.82     13.41 o 
  -3  15   6       14.48        2.95      5.94 o 
  -2  15   6       15.14        4.64      6.15 o 
  -1  15   6        8.04       -0.06      3.15 o 
   0  15   6        0.11        1.89      5.63 o 
   1  15   6        8.29        2.64      7.91 o 
   2  15   6       14.32       10.52     12.75 o 
   3  15   6       14.86       21.24     15.34 o 
  -2  16   6       31.46        2.65      4.58 o 
  -1  16   6        6.74        1.63      6.18 o 
   0  16   6        1.56        3.89      9.94 o 
   1  16   6        6.44        7.68     19.01 o 
   2  16   6       31.39       19.24     26.80 o 
  -1  17   6        0.40        1.78      6.52 o 
   0  17   6        0.20        5.04     13.58 o 
   1  17   6        0.35       -0.96      3.96 o 
   1   0   7     1005.45     1013.45     21.40 o 
   2   0   7      853.06      798.35     27.89 o 
   3   0   7      102.08       98.16      9.11 o 
   4   0   7      178.76      168.61      9.87 o 
   5   0   7      173.75      190.39     18.81 o 
   6   0   7        0.67      -13.01     39.52 o 
  -6   1   7        0.24       17.44     17.81 o 
  -5   1   7        9.05       15.26      9.94 o 
  -4   1   7      180.99      179.92     11.73 o 
  -3   1   7        4.60        6.89      5.26 o 
  -2   1   7      145.48      134.04      7.48 o 
  -1   1   7       37.80       33.73      3.86 o 
   0   1   7     1188.56     1143.22     12.82 o 
   1   1   7       39.55       36.31      4.92 o 
   2   1   7      145.97      142.02      7.08 o 
   3   1   7        3.37        1.60      4.42 o 
   4   1   7      182.02      173.12     10.46 o 
   5   1   7        9.43       12.71      8.05 o 
   6   1   7        0.28       -7.06     10.95 o 
  -6   2   7       18.60       25.87     20.19 o 
  -5   2   7       99.43      124.20     52.68 o 
  -4   2   7      212.61      231.66     10.89 o 
  -3   2   7       11.86       18.77      5.61 o 
  -2   2   7     1098.02     1160.91     16.44 o 
  -1   2   7     1296.30     1314.35     16.23 o 
   0   2   7      280.63      277.02      5.97 o 
   1   2   7     1307.42     1299.19     19.45 o 
   2   2   7     1083.93     1101.19     16.12 o 
   3   2   7       13.53       15.53      4.74 o 
   4   2   7      215.80      222.62      9.91 o 
   5   2   7       98.55      149.24     14.85 o 
   6   2   7       17.90       27.72     11.29 o 
  -6   3   7        5.93       24.69     19.03 o 
  -5   3   7       22.74       14.80      8.59 o 
  -4   3   7      358.25      359.92     23.77 o 
  -3   3   7      240.37      219.53      9.13 o 
  -2   3   7      830.14      917.20     20.58 o 
  -1   3   7     1662.96     1631.69     20.55 o 
   0   3   7      554.45      536.40      8.85 o 
   1   3   7     1710.75     1671.40     18.34 o 
   2   3   7      817.87      851.85     13.97 o 
   3   3   7      240.54      217.07      8.25 o 
   4   3   7      357.12      323.23     13.66 o 
   5   3   7       21.12       26.17      9.08 o 
   6   3   7        5.89        0.62     15.59 o 
  -6   4   7       14.13       12.08     16.58 o 
  -5   4   7       12.87        2.44      7.35 o 
  -4   4   7      548.95      593.91     25.11 o 
  -3   4   7       84.90       89.92      7.80 o 
  -2   4   7      820.10      911.27     15.93 o 
  -1   4   7      258.58      260.51      7.02 o 
   0   4   7      547.92      513.26      9.25 o 
   1   4   7      255.16      247.60      6.94 o 
   2   4   7      795.05      821.54     22.33 o 
   3   4   7       86.96       85.18      9.32 o 
   4   4   7      547.78      562.32     17.67 o 
   5   4   7       12.82       11.20      7.77 o 
   6   4   7       14.46        4.55     15.46 o 
  -6   5   7       31.67       11.24     19.40 o 
  -5   5   7        4.89       10.16      8.64 o 
  -4   5   7      173.76      212.07     16.55 o 
  -3   5   7       40.54       61.96      9.73 o 
  -2   5   7      424.47      405.93     14.53 o 
  -1   5   7      792.99      790.40     13.27 o 
   0   5   7      814.57      766.87     11.96 o 
   1   5   7      778.89      760.56     12.07 o 
   2   5   7      427.86      387.67      9.26 o 
   3   5   7       42.49       32.05      7.30 o 
   4   5   7      173.50      177.16     19.52 o 
   5   5   7        5.43        8.51      8.33 o 
   6   5   7       31.36       51.01     19.01 o 
  -6   6   7        1.58        0.98      7.52 o 
  -5   6   7       45.72       25.21     38.93 o 
  -4   6   7        8.83        9.24      9.67 o 
  -3   6   7       39.79       75.25     26.20 o 
  -2   6   7      433.71      469.67     15.23 o 
  -1   6   7      792.69      848.51     14.94 o 
   0   6   7      144.53      149.82      6.69 o 
   1   6   7      804.99      816.64     12.83 o 
   2   6   7      426.18      438.14     13.28 o 
   3   6   7       38.99       53.24     10.71 o 
   4   6   7       10.07        8.00      6.69 o 
   5   6   7       46.28       50.48     10.56 o 
   6   6   7        1.46       -4.59     14.62 o 
  -6   7   7        2.39       -0.61      5.09 o 
  -5   7   7       20.11        9.63     12.94 o 
  -4   7   7        4.89       -0.94      8.59 o 
  -3   7   7      335.46      431.33     22.29 o 
  -2   7   7      130.34      123.53      8.36 o 
  -1   7   7      233.30      227.30      9.76 o 
   0   7   7      496.86      500.78     11.69 o 
   1   7   7      236.88      209.62      8.74 o 
   2   7   7      137.87      138.52     12.31 o 
   3   7   7      332.55      381.53     13.71 o 
   4   7   7        4.03       -2.40      6.48 o 
   5   7   7       20.19       31.18      9.21 o 
   6   7   7        2.52        9.30     18.06 o 
  -6   8   7        7.30       13.59     34.02 o 
  -5   8   7       20.55       11.06     27.74 o 
  -4   8   7       14.12        7.40      8.42 o 
  -3   8   7       76.79       47.45     22.51 o 
  -2   8   7      157.84      169.56     10.05 o 
  -1   8   7      186.92      182.47      9.62 o 
   0   8   7      613.69      645.84     16.67 o 
   1   8   7      190.52      185.63     10.16 o 
   2   8   7      157.91      140.05      8.33 o 
   3   8   7       74.30      102.68     15.52 o 
   4   8   7       15.34       17.06      7.78 o 
   5   8   7       20.20       18.99     10.79 o 
   6   8   7        7.55       10.86     17.81 o 
  -5   9   7        1.96        0.86      6.24 o 
  -4   9   7      133.27      216.56     35.42 o 
  -3   9   7       97.93       70.12     55.71 o 
  -2   9   7      112.27      169.37     33.32 o 
  -1   9   7       42.94       46.90     15.02 o 
   0   9   7       12.56       22.03      7.98 o 
   1   9   7       43.55       58.42     14.44 o 
   2   9   7      113.38      107.22     24.48 o 
   3   9   7       96.07       86.94     17.33 o 
   4   9   7      133.42      210.90     20.08 o 
   5   9   7        2.05       -2.50      9.24 o 
  -5  10   7        1.89        0.51      4.13 o 
  -4  10   7        7.37        3.33      4.93 o 
  -3  10   7       26.72        4.76      5.39 o 
  -2  10   7        4.16        0.13      6.41 o 
  -1  10   7      184.47      172.05     10.63 o 
   0  10   7      155.21      170.56     10.78 o 
   1  10   7      180.95      160.48     10.77 o 
   2  10   7        3.55        1.79      7.05 o 
   3  10   7       26.35       17.62      7.82 o 
   4  10   7        6.65       -0.30      6.16 o 
   5  10   7        1.92      -12.47      8.90 o 
  -5  11   7        1.40       -1.73      5.13 o 
  -4  11   7        0.42       -0.95      7.03 o 
  -3  11   7      181.14      232.64     27.07 o 
  -2  11   7       93.35       67.14     47.24 o 
  -1  11   7      112.39      104.16     37.76 o 
   0  11   7       84.47       88.40     30.16 o 
   1  11   7      109.64      108.86     30.35 o 
   2  11   7       91.79       66.17     26.27 o 
   3  11   7      179.08      193.79     24.66 o 
   4  11   7        0.34       -7.68      6.55 o 
   5  11   7        1.34        5.95      7.19 o 
  -4  12   7        0.16       -0.01      3.38 o 
  -3  12   7       17.18        2.60      7.95 o 
  -2  12   7       72.00       26.37     42.07 o 
  -1  12   7       32.89       26.87     21.55 o 
   0  12   7      379.54      397.21     21.14 o 
   1  12   7       35.50       36.52     13.24 o 
   2  12   7       73.85       73.17    105.51 o 
   3  12   7       17.69        2.06      6.80 o 
   4  12   7        0.13       -1.03      9.73 o 
  -4  13   7        1.47       -0.75      2.74 o 
  -3  13   7        4.41        2.97      4.49 o 
  -2  13   7       23.10        9.32     15.59 o 
  -1  13   7       61.23       40.89     32.10 o 
   0  13   7      357.32      381.23     20.64 o 
   1  13   7       60.63       34.58     31.56 o 
   2  13   7       23.25       11.16     19.61 o 
   3  13   7        4.69       -1.17      6.13 o 
   4  13   7        1.62       -5.69      6.19 o 
  -3  14   7       19.70        3.46      5.94 o 
  -2  14   7       41.89        8.19     10.78 o 
  -1  14   7        5.74        5.59      5.53 o 
   0  14   7       25.59        5.73     13.59 o 
   1  14   7        5.20        5.63      8.40 o 
   2  14   7       42.16        9.40     30.52 o 
   3  14   7       20.27       10.85     15.70 o 
  -3  15   7       14.66        8.03     19.23 o 
  -2  15   7       72.90       18.35     48.17 o 
  -1  15   7       97.22       26.51     57.35 o 
   0  15   7      116.92       66.60    116.15 o 
   1  15   7       99.56       50.88    113.21 o 
   2  15   7       73.76       20.03     65.56 o 
   3  15   7       14.63       16.51     29.71 o 
  -2  16   7        5.56       -0.51      3.03 o 
  -1  16   7       13.31        0.44      2.43 o 
   0  16   7        2.98        3.26      7.58 o 
   1  16   7       12.87        8.05     14.79 o 
   2  16   7        5.51        5.98     18.08 o 
   0  17   7       12.58        5.92     25.86 o 
   1  17   7       33.63       31.46     74.97 o 
   0   0   8       79.42       76.39      4.91 o 
   1   0   8       54.77       58.13      5.49 o 
   2   0   8      437.39      438.16     10.70 o 
   3   0   8       52.87       51.66      8.25 o 
   4   0   8        6.40       11.16      7.42 o 
   5   0   8       41.03       69.97     21.28 o 
   6   0   8       22.29       37.72     46.46 o 
  -6   1   8       38.81      105.51     23.88 o 
  -5   1   8       14.26       20.75     11.31 o 
  -4   1   8      367.47      349.08     15.44 o 
  -3   1   8      400.93      398.92     13.99 o 
  -2   1   8     4213.62     4398.76     55.08 o 
  -1   1   8      871.94      833.21     12.23 o 
   0   1   8      947.07      904.70     11.80 o 
   1   1   8      860.99      824.77     11.14 o 
   2   1   8     4243.66     4289.60     47.13 o 
   3   1   8      405.44      382.47     12.45 o 
   4   1   8      368.56      342.99     13.91 o 
   5   1   8       13.92       14.89      8.71 o 
   6   1   8       39.04       70.73     22.29 o 
  -6   2   8        1.91        6.62     16.85 o 
  -5   2   8       11.78       15.24     14.94 o 
  -4   2   8      442.45      444.16     17.81 o 
  -3   2   8      121.09      107.89      6.98 o 
  -2   2   8      334.11      335.09     12.39 o 
  -1   2   8      992.41     1016.68     16.76 o 
   0   2   8      250.16      225.30      5.73 o 
   1   2   8      993.32     1007.58     14.09 o 
   2   2   8      330.93      309.39     11.89 o 
   3   2   8      122.74      116.92      8.25 o 
   4   2   8      437.45      407.51     13.03 o 
   5   2   8       12.55        4.61      7.35 o 
   6   2   8        1.98       -9.55      9.85 o 
  -6   3   8        1.83        4.42     17.46 o 
  -5   3   8       20.15       17.12     11.60 o 
  -4   3   8        9.21        5.71      8.06 o 
  -3   3   8       41.79       57.43      9.53 o 
  -2   3   8      155.53      172.03      6.48 o 
  -1   3   8      106.16      115.77      5.74 o 
   0   3   8     1497.65     1481.76     15.97 o 
   1   3   8      101.57      108.22      5.19 o 
   2   3   8      153.93      159.36      6.88 o 
   3   3   8       39.96       49.40      6.44 o 
   4   3   8        9.19        4.54      7.02 o 
   5   3   8       20.26       20.28      9.12 o 
   6   3   8        1.64       -7.34     10.32 o 
  -6   4   8        6.02       40.65     22.52 o 
  -5   4   8        3.47        4.26      9.95 o 
  -4   4   8       35.18       33.80     12.05 o 
  -3   4   8      354.10      337.86     14.47 o 
  -2   4   8      672.90      702.02     20.98 o 
  -1   4   8      273.15      243.53      6.69 o 
   0   4   8      313.11      291.08      7.35 o 
   1   4   8      282.61      263.83      7.47 o 
   2   4   8      677.92      655.98     15.80 o 
   3   4   8      352.29      326.78     12.54 o 
   4   4   8       32.58       38.96      8.85 o 
   5   4   8        3.05        2.64      7.42 o 
   6   4   8        6.19        3.64      9.47 o 
  -6   5   8       32.94       63.65     28.01 o 
  -5   5   8        2.80       -2.32      7.77 o 
  -4   5   8       42.47       33.02     12.14 o 
  -3   5   8       47.28       42.00      9.57 o 
  -2   5   8       99.48      101.23      6.34 o 
  -1   5   8      415.10      403.60      9.57 o 
   0   5   8      362.04      329.91      8.18 o 
   1   5   8      420.89      414.37      9.43 o 
   2   5   8      100.06      119.91      7.25 o 
   3   5   8       46.81       43.07      8.46 o 
   4   5   8       41.94       55.85     10.43 o 
   5   5   8        2.79       -0.63      7.30 o 
   6   5   8       32.96       41.24     14.94 o 
  -6   6   8        1.82       13.19     20.52 o 
  -5   6   8        1.14       -5.23      8.67 o 
  -4   6   8        9.94       -0.39      9.09 o 
  -3   6   8       49.02       45.27     19.72 o 
  -2   6   8      389.27      399.34     11.29 o 
  -1   6   8      720.36      724.29     13.82 o 
   0   6   8       90.82       95.29      9.70 o 
   1   6   8      707.90      694.10     13.03 o 
   2   6   8      375.08      365.99     12.22 o 
   3   6   8       47.27       76.84     10.23 o 
   4   6   8        8.43        8.37      6.66 o 
   5   6   8        1.22        5.71      7.92 o 
   6   6   8        1.79        4.41     17.88 o 
  -6   7   8       17.49       23.31     24.09 o 
  -5   7   8       31.20       12.71     19.43 o 
  -4   7   8       50.50       31.49     31.82 o 
  -3   7   8      101.09       83.74     28.23 o 
  -2   7   8      343.73      315.53     12.05 o 
  -1   7   8      335.48      356.42     10.53 o 
   0   7   8       18.96       34.19      6.15 o 
   1   7   8      332.67      337.18     11.12 o 
   2   7   8      345.53      292.80     11.41 o 
   3   7   8       98.54      123.14     12.73 o 
   4   7   8       51.98       52.01     10.00 o 
   5   7   8       32.09       41.09     10.85 o 
   6   7   8       17.22       27.87     20.52 o 
  -5   8   8       34.61       47.75     23.26 o 
  -4   8   8       64.80       52.83     35.08 o 
  -3   8   8       76.84       63.86     34.94 o 
  -2   8   8      517.14      516.61     41.49 o 
  -1   8   8      553.24      535.36     15.31 o 
   0   8   8        1.83       10.49      6.94 o 
   1   8   8      555.77      524.92     14.25 o 
   2   8   8      525.01      499.25     14.90 o 
   3   8   8       75.48      120.08     15.58 o 
   4   8   8       66.23       83.77     13.24 o 
   5   8   8       34.68       43.32     14.77 o 
  -5   9   8        6.83        4.60     12.38 o 
  -4   9   8        3.53       -0.55      3.73 o 
  -3   9   8       74.45      101.76     23.72 o 
  -2   9   8       71.75       89.97     20.96 o 
  -1   9   8       58.94       68.15     18.86 o 
   0   9   8       19.05       32.22      8.52 o 
   1   9   8       57.80       68.05     11.18 o 
   2   9   8       71.62       65.45     20.82 o 
   3   9   8       73.28       67.36     21.65 o 
   4   9   8        3.19        0.78      7.41 o 
   5   9   8        6.54       -3.45      9.21 o 
  -5  10   8        1.02        0.04      3.65 o 
  -4  10   8       20.96        6.19     10.32 o 
  -3  10   8      103.16      114.00     25.87 o 
  -2  10   8       12.34        4.42      5.03 o 
  -1  10   8      152.69      134.32      9.93 o 
   0  10   8      304.13      326.63     13.90 o 
   1  10   8      147.85      127.95     10.17 o 
   2  10   8       12.74       11.37      6.86 o 
   3  10   8      102.77       60.75     30.38 o 
   4  10   8       21.19       14.29      7.42 o 
   5  10   8        1.03       -8.26      9.28 o 
  -5  11   8        4.97        5.29      6.92 o 
  -4  11   8        6.15        0.50      4.00 o 
  -3  11   8       62.06       12.44     18.35 o 
  -2  11   8       11.50        5.77      5.62 o 
  -1  11   8       11.39        3.93      5.43 o 
   0  11   8       95.17      119.04     38.80 o 
   1  11   8        9.82        2.30      6.60 o 
   2  11   8       11.56        8.19      5.67 o 
   3  11   8       58.05       14.37     28.61 o 
   4  11   8        6.25        2.60      4.39 o 
   5  11   8        5.14        4.44      6.72 o 
  -4  12   8       22.03        3.49      7.83 o 
  -3  12   8        4.78        0.47      4.37 o 
  -2  12   8       87.84       29.01     48.00 o 
  -1  12   8       38.07        9.90     14.30 o 
   0  12   8       17.32        7.24      7.09 o 
   1  12   8       38.40       37.92     23.88 o 
   2  12   8       86.55       74.24     51.17 o 
   3  12   8        4.59        3.37      7.04 o 
   4  12   8       21.83        1.17      5.76 o 
  -4  13   8        2.30        0.29      4.68 o 
  -3  13   8        6.89       -1.41      2.58 o 
  -2  13   8       40.10        7.15     13.12 o 
  -1  13   8      150.64      176.04     22.43 o 
   0  13   8        0.41       -0.43      4.63 o 
   1  13   8      153.02       97.11     61.09 o 
   2  13   8       40.26       13.94     43.80 o 
   3  13   8        7.02        4.68     13.89 o 
   4  13   8        2.28       -4.05      8.92 o 
  -3  14   8        1.79       -1.91      5.16 o 
  -2  14   8        5.89       -0.25      4.61 o 
  -1  14   8       12.89        1.78      5.41 o 
   0  14   8       14.62       12.52      7.80 o 
   1  14   8       13.36        2.09      6.47 o 
   2  14   8        6.58        4.71     13.42 o 
   3  14   8        1.78       -0.48      3.05 o 
  -3  15   8        1.64       -3.36      7.17 o 
  -2  15   8       31.76        4.57     10.12 o 
  -1  15   8        5.22       -2.14      3.25 o 
   0  15   8        2.67       -0.22      2.15 o 
   1  15   8        5.44        0.13      3.84 o 
   2  15   8       30.80       10.80     28.69 o 
   3  15   8        1.59        5.00      9.74 o 
  -2  16   8      107.34       15.73     34.13 o 
  -1  16   8        6.81       -2.63      7.99 o 
   0  16   8        7.26        0.53      3.53 o 
   1  16   8        6.83        2.85      9.25 o 
   2  16   8      107.86       54.01    123.83 o 
   1   0   9      938.52      937.57     15.15 o 
   2   0   9      194.60      188.52      5.98 o 
   3   0   9      305.94      298.39     10.65 o 
   4   0   9        9.16       11.93      8.39 o 
   5   0   9        4.15        9.37      9.71 o 
   6   0   9        7.32      -17.37     39.36 o 
  -6   1   9       25.39      143.54     75.87 o 
  -5   1   9       77.88      100.00     17.12 o 
  -4   1   9       94.31      121.38     17.37 o 
  -3   1   9      140.06      114.63      8.96 o 
  -2   1   9      146.88      150.82      5.70 o 
  -1   1   9      102.59       89.29      4.25 o 
   0   1   9      358.70      357.54      6.83 o 
   1   1   9       98.23       85.12      6.16 o 
   2   1   9      143.81      125.17      5.50 o 
   3   1   9      134.90      135.13     11.01 o 
   4   1   9       94.71      145.79     13.27 o 
   5   1   9       80.30       98.69     32.37 o 
   6   1   9       25.78       24.78     15.76 o 
  -6   2   9        3.08        4.93     16.19 o 
  -5   2   9       35.46       33.57     12.89 o 
  -4   2   9      175.35      202.65     16.42 o 
  -3   2   9      925.11      915.52     22.00 o 
  -2   2   9      464.87      484.64     13.90 o 
  -1   2   9      974.28      938.42     16.87 o 
   0   2   9      176.21      175.06      5.28 o 
   1   2   9      973.51      937.24     14.37 o 
   2   2   9      467.15      444.83      8.73 o 
   3   2   9      920.46      884.79     21.23 o 
   4   2   9      175.11      185.11      9.54 o 
   5   2   9       36.97       70.71     11.91 o 
   6   2   9        3.17        8.66     10.01 o 
  -6   3   9        0.97       15.25     19.74 o 
  -5   3   9       38.02       34.87     18.07 o 
  -4   3   9       49.18       65.17     11.67 o 
  -3   3   9       90.94      104.33     12.43 o 
  -2   3   9      826.34      825.35     18.83 o 
  -1   3   9      443.89      413.93     10.20 o 
   0   3   9      312.53      327.88      8.09 o 
   1   3   9      438.29      406.53      9.40 o 
   2   3   9      828.78      827.37     14.96 o 
   3   3   9       95.42      108.89     17.57 o 
   4   3   9       45.65       52.95     10.15 o 
   5   3   9       37.26       58.22     11.48 o 
   6   3   9        0.81       -2.71      9.18 o 
  -6   4   9        5.02       -2.28     17.11 o 
  -5   4   9        0.32       -2.80     13.27 o 
  -4   4   9        9.33       -2.57      7.63 o 
  -3   4   9        8.27        9.90      7.23 o 
  -2   4   9      130.58      133.93      9.19 o 
  -1   4   9      229.14      222.46      6.30 o 
   0   4   9       52.47       64.24      6.55 o 
   1   4   9      223.41      222.17      7.19 o 
   2   4   9      127.78      120.51      6.80 o 
   3   4   9        9.11        5.78      5.97 o 
   4   4   9       10.09        4.78      6.87 o 
   5   4   9        0.42       -1.79      7.50 o 
   6   4   9        5.03        5.11      9.59 o 
  -6   5   9       36.11       68.45     26.37 o 
  -5   5   9       12.20       27.38     17.30 o 
  -4   5   9       13.40       13.33     10.21 o 
  -3   5   9       41.47       54.19     10.38 o 
  -2   5   9      153.38      153.16      9.66 o 
  -1   5   9      713.44      722.94     12.75 o 
   0   5   9       21.29       31.62      4.91 o 
   1   5   9      715.78      713.71     12.88 o 
   2   5   9      152.54      138.54      8.14 o 
   3   5   9       42.95       47.22      8.77 o 
   4   5   9       13.39       21.19      8.25 o 
   5   5   9       12.27        7.92      8.71 o 
   6   5   9       36.85       54.33     12.86 o 
  -6   6   9        0.08        3.44     19.96 o 
  -5   6   9        8.00       19.04     18.14 o 
  -4   6   9       59.26       56.09     15.53 o 
  -3   6   9       93.51      121.01     13.64 o 
  -2   6   9     1003.73     1047.64     24.13 o 
  -1   6   9      168.94      171.67      7.23 o 
   0   6   9        4.69       -0.08      3.63 o 
   1   6   9      173.39      174.32      6.95 o 
   2   6   9      996.11     1008.66     25.57 o 
   3   6   9       94.93      127.84     12.94 o 
   4   6   9       61.74       54.59     10.30 o 
   5   6   9        7.79       -4.98      7.43 o 
   6   6   9        0.07        2.07     12.44 o 
  -5   7   9        7.88       -1.49     14.19 o 
  -4   7   9       70.87      128.09     26.92 o 
  -3   7   9      242.65      254.18     17.21 o 
  -2   7   9      122.43      136.73     18.56 o 
  -1   7   9      184.14      198.13     14.35 o 
   0   7   9       51.03       96.80      8.89 o 
   1   7   9      184.11      183.98      8.82 o 
   2   7   9      127.78      142.53     18.22 o 
   3   7   9      240.30      218.98     11.49 o 
   4   7   9       70.88      128.50     13.97 o 
   5   7   9        8.01       -1.78      8.05 o 
  -5   8   9        4.25        4.35      8.33 o 
  -4   8   9       20.79       13.02     13.25 o 
  -3   8   9        5.80        7.92      8.73 o 
  -2   8   9       24.39       18.36      9.21 o 
  -1   8   9      104.93      123.33     10.78 o 
   0   8   9      181.53      180.24      8.44 o 
   1   8   9      103.57      120.68      8.25 o 
   2   8   9       26.06       28.27      9.76 o 
   3   8   9        5.99       10.12      7.25 o 
   4   8   9       21.78       18.48      8.28 o 
   5   8   9        4.41        1.36      9.90 o 
  -5   9   9        8.65        2.86     12.94 o 
  -4   9   9       12.80        2.78      5.44 o 
  -3   9   9       60.83       28.35     24.83 o 
  -2   9   9      558.10      611.51     27.30 o 
  -1   9   9       39.44       33.94     18.68 o 
   0   9   9      438.30      428.58     15.21 o 
   1   9   9       38.74       38.48      8.98 o 
   2   9   9      558.51      568.94     32.10 o 
   3   9   9       60.69       32.74     13.72 o 
   4   9   9       13.74       15.73     10.52 o 
   5   9   9        8.76       10.24     11.71 o 
  -5  10   9       10.80       -1.66      5.91 o 
  -4  10   9        4.96       -0.67      4.95 o 
  -3  10   9       29.06       15.33     15.93 o 
  -2  10   9      111.11       52.12     46.59 o 
  -1  10   9      158.52      167.34     14.29 o 
   0  10   9      774.18      769.79     25.39 o 
   1  10   9      155.36      173.45     14.00 o 
   2  10   9      114.65       64.56     53.22 o 
   3  10   9       29.59       19.62     11.43 o 
   4  10   9        4.97        0.12      3.21 o 
   5  10   9       10.45        4.99     11.49 o 
  -4  11   9        3.98       -0.23      5.28 o 
  -3  11   9       59.71       22.05     33.61 o 
  -2  11   9       81.69       16.42     28.57 o 
  -1  11   9       51.43       22.46     26.68 o 
   0  11   9       29.09       19.29     10.71 o 
   1  11   9       52.50       57.83     26.94 o 
   2  11   9       82.37       39.53     39.55 o 
   3  11   9       59.62       25.16     59.33 o 
   4  11   9        4.12       -3.40      4.57 o 
  -4  12   9       10.32        4.19      5.20 o 
  -3  12   9       12.36        9.48     16.33 o 
  -2  12   9      102.31       25.23     32.40 o 
  -1  12   9       15.13        5.03      5.26 o 
   0  12   9       23.43        2.91      7.52 o 
   1  12   9       15.59        4.10      5.43 o 
   2  12   9      100.46       49.75     51.06 o 
   3  12   9       11.83        8.26     25.25 o 
   4  12   9       10.60       -2.10      5.45 o 
  -4  13   9        2.79        1.13      7.18 o 
  -3  13   9        1.04       -0.60      4.67 o 
  -2  13   9       27.48        6.74     15.30 o 
  -1  13   9       30.37        2.98      5.48 o 
   0  13   9       74.71       32.03     45.28 o 
   1  13   9       29.66       20.52     14.35 o 
   2  13   9       27.68       11.60     38.28 o 
   3  13   9        1.06        1.61      4.51 o 
   4  13   9        2.79       -3.62      3.26 o 
  -3  14   9       10.57        0.78      6.13 o 
  -2  14   9       23.30        2.06      5.97 o 
  -1  14   9        8.39       -0.67      2.06 o 
   0  14   9        2.49       -1.05      3.74 o 
   1  14   9        9.06        0.95      4.81 o 
   2  14   9       23.19        2.74      7.19 o 
   3  14   9       10.64        8.34     19.33 o 
  -2  15   9        0.88        0.63      3.00 o 
  -1  15   9       71.77       12.45     26.35 o 
   0  15   9       59.53        4.17     22.07 o 
   1  15   9       70.01        0.99      3.13 o 
   2  15   9        0.87        2.37      8.00 o 
  -1  16   9       24.05        2.91      8.27 o 
   0  16   9        2.81        0.83      3.90 o 
   1  16   9       23.16        0.86      5.06 o 
   0   0  10     1674.00     1558.32     20.92 o 
   1   0  10        0.10       -3.90      3.13 o 
   2   0  10       93.01       96.19     11.15 o 
   3   0  10      102.10       94.98     13.69 o 
   4   0  10      397.92      419.48     18.29 o 
   5   0  10        7.50       10.61      9.27 o 
   6   0  10        2.45      -12.29     37.52 o 
  -6   1  10       12.07       71.56     66.89 o 
  -5   1  10       11.40       10.55      9.69 o 
  -4   1  10      182.53      181.92     16.61 o 
  -3   1  10       16.67       14.84      8.65 o 
  -2   1  10      111.97      111.79      6.52 o 
  -1   1  10       94.49       94.62      7.04 o 
   0   1  10       22.09       23.64      3.84 o 
   1   1  10       92.26       81.06      6.15 o 
   2   1  10      114.64      111.64      5.95 o 
   3   1  10       17.74       29.12      7.59 o 
   4   1  10      179.40      196.07     13.58 o 
   5   1  10       12.02       11.52      9.19 o 
   6   1  10       11.91        6.59     11.31 o 
  -6   2  10       41.92       96.48    111.37 o 
  -5   2  10       17.44       18.63     12.44 o 
  -4   2  10       75.34       90.53     21.86 o 
  -3   2  10       23.63       23.23      9.87 o 
  -2   2  10      659.59      675.29     18.47 o 
  -1   2  10      394.15      423.87     11.49 o 
   0   2  10      715.20      701.88     11.00 o 
   1   2  10      398.26      418.34      9.71 o 
   2   2  10      642.28      651.74     17.38 o 
   3   2  10       24.59       25.53      6.41 o 
   4   2  10       74.52       87.83     12.19 o 
   5   2  10       17.01       25.14      9.90 o 
   6   2  10       41.51       71.68     29.24 o 
  -6   3  10        6.36        5.69     18.01 o 
  -5   3  10       10.02       22.21     16.71 o 
  -4   3  10       30.68       22.87     11.02 o 
  -3   3  10      167.75      157.44     14.95 o 
  -2   3  10       25.55       21.31      6.50 o 
  -1   3  10      170.33      174.67      8.44 o 
   0   3  10       22.69       35.52      5.77 o 
   1   3  10      165.50      154.04      6.32 o 
   2   3  10       25.18       15.51      5.26 o 
   3   3  10      166.11      151.83      9.46 o 
   4   3  10       31.22       31.51      8.93 o 
   5   3  10       10.61       20.08      9.51 o 
   6   3  10        6.74       -1.89     10.09 o 
  -6   4  10        4.42        0.33     18.46 o 
  -5   4  10       13.39       12.84     16.43 o 
  -4   4  10        6.47        2.85      8.62 o 
  -3   4  10      247.38      242.50     12.86 o 
  -2   4  10      230.11      243.23     11.40 o 
  -1   4  10       90.05      111.85     12.27 o 
   0   4  10        7.79        8.22      3.72 o 
   1   4  10       89.10       99.62      6.15 o 
   2   4  10      235.47      235.88      8.61 o 
   3   4  10      249.29      231.06     11.39 o 
   4   4  10        6.69       -2.86      6.65 o 
   5   4  10       13.36       11.10      9.03 o 
   6   4  10        4.38       -0.67      9.68 o 
  -6   5  10       24.19       62.08     27.03 o 
  -5   5  10       23.55       13.69     17.22 o 
  -4   5  10       14.81       16.73     11.20 o 
  -3   5  10      211.08      192.76     12.13 o 
  -2   5  10       78.64      104.51     13.31 o 
  -1   5  10      326.17      337.98     12.66 o 
   0   5  10       40.70       45.70      5.73 o 
   1   5  10      318.93      327.02      9.20 o 
   2   5  10       77.43       96.19     13.69 o 
   3   5  10      212.90      202.52     10.99 o 
   4   5  10       14.43       18.99      8.60 o 
   5   5  10       23.63       20.31      9.55 o 
   6   5  10       23.85       29.15     12.05 o 
  -5   6  10        0.91       -5.45     13.30 o 
  -4   6  10       34.59       52.99     19.34 o 
  -3   6  10       80.05       98.63     13.36 o 
  -2   6  10       30.16       45.91      8.95 o 
  -1   6  10        1.94        4.46      6.46 o 
   0   6  10      140.10      134.99      6.34 o 
   1   6  10        2.28       -0.81      4.10 o 
   2   6  10       30.01       36.20      7.82 o 
   3   6  10       80.24      101.43     12.10 o 
   4   6  10       35.28       38.15      9.94 o 
   5   6  10        0.83       -7.76      7.81 o 
  -5   7  10        1.29        3.11     16.43 o 
  -4   7  10       19.05       13.40     13.40 o 
  -3   7  10      249.74      258.75     21.86 o 
  -2   7  10        5.57        8.24      7.45 o 
  -1   7  10      264.35      272.33     12.62 o 
   0   7  10       35.97       46.15      7.35 o 
   1   7  10      265.70      258.67     10.47 o 
   2   7  10        5.28        1.29      4.88 o 
   3   7  10      250.57      222.69     15.93 o 
   4   7  10       19.87       15.24      8.48 o 
   5   7  10        1.27       -1.52      8.85 o 
  -5   8  10       23.19       54.89     25.21 o 
  -4   8  10       47.28       25.62     17.71 o 
  -3   8  10       53.47       38.70     23.98 o 
  -2   8  10       22.78       31.56     10.39 o 
  -1   8  10      148.11      123.67     10.27 o 
   0   8  10      453.51      428.08     19.30 o 
   1   8  10      145.78      134.03      9.69 o 
   2   8  10       23.81       10.72      5.41 o 
   3   8  10       54.00       73.35     10.84 o 
   4   8  10       45.97       71.00     12.17 o 
   5   8  10       23.33       39.42     11.45 o 
  -5   9  10        5.13       -5.34     15.75 o 
  -4   9  10       12.53        4.19      8.11 o 
  -3   9  10       17.34        7.37      6.63 o 
  -2   9  10       85.81       46.29     36.89 o 
  -1   9  10      376.78      380.97     19.75 o 
   0   9  10      112.48       63.33     48.79 o 
   1   9  10      379.66      396.28     19.06 o 
   2   9  10       85.78       56.17     29.53 o 
   3   9  10       17.03       11.40      6.54 o 
   4   9  10       12.32       25.53      9.41 o 
   5   9  10        4.99       -7.92     10.67 o 
  -4  10  10        7.51        2.14      5.23 o 
  -3  10  10       30.64       23.02     30.19 o 
  -2  10  10       21.86       13.34      8.05 o 
  -1  10  10      391.44      411.75     21.19 o 
   0  10  10      359.22      328.00     27.72 o 
   1  10  10      395.03      414.67     20.08 o 
   2  10  10       21.52        7.37      6.13 o 
   3  10  10       31.98       20.84     14.87 o 
   4  10  10        7.55        0.25      4.23 o 
  -4  11  10        7.29        1.30      5.28 o 
  -3  11  10       47.53       15.22     24.66 o 
  -2  11  10       36.26       10.48      8.27 o 
  -1  11  10       27.69        8.71     11.56 o 
   0  11  10      291.43      321.75     28.18 o 
   1  11  10       27.45       14.22     12.28 o 
   2  11  10       35.87       10.77     14.38 o 
   3  11  10       47.86       17.40     17.70 o 
   4  11  10        7.51        2.43      5.05 o 
  -4  12  10       33.00        6.85     14.39 o 
  -3  12  10       29.85        6.76     22.91 o 
  -2  12  10       90.00       12.90     26.87 o 
  -1  12  10       90.47       21.57     38.53 o 
   0  12  10        4.29       -1.38      5.78 o 
   1  12  10       91.49       20.18     52.40 o 
   2  12  10       92.50       58.03     58.79 o 
   3  12  10       29.71        4.62     12.74 o 
   4  12  10       33.21       10.08     36.13 o 
  -3  13  10        7.55       -0.92      3.47 o 
  -2  13  10       32.84        6.59     10.20 o 
  -1  13  10       10.69        3.68     10.71 o 
   0  13  10       30.79        6.27     14.78 o 
   1  13  10       10.63        3.33     10.27 o 
   2  13  10       33.96       13.15     36.62 o 
   3  13  10        7.88       -0.98      3.28 o 
  -3  14  10        0.45        0.76      4.10 o 
  -2  14  10       19.31        7.32      8.36 o 
  -1  14  10       10.38        0.48      2.21 o 
   0  14  10       31.76        7.14     14.71 o 
   1  14  10       10.52        7.74     11.35 o 
   2  14  10       19.10        3.26     13.75 o 
   3  14  10        0.50       -0.34      5.34 o 
  -2  15  10       15.69        2.83      7.48 o 
  -1  15  10       18.65        6.32     11.99 o 
   0  15  10       32.90        7.82     14.41 o 
   1  15  10       18.85       -0.02      2.19 o 
   2  15  10       15.62       -0.28      2.39 o 
   0  16  10        8.62        0.09      2.39 o 
   1   0  11       27.92       32.76      5.71 o 
   2   0  11       97.19       98.71      8.21 o 
   3   0  11      279.82      257.14     22.85 o 
   4   0  11       41.95       41.22     11.08 o 
   5   0  11       22.76       20.18     15.98 o 
   6   0  11        0.65       -7.55     15.75 o 
  -6   1  11        7.41       28.52     60.48 o 
  -5   1  11       17.48       40.71     17.87 o 
  -4   1  11       61.19       79.31     13.17 o 
  -3   1  11      454.19      475.53     17.97 o 
  -2   1  11      204.87      178.49      7.97 o 
  -1   1  11       21.73       21.50      5.36 o 
   0   1  11     1366.29     1361.21     21.27 o 
   1   1  11       23.26       16.43      4.29 o 
   2   1  11      212.44      181.97     14.00 o 
   3   1  11      459.13      463.21     17.20 o 
   4   1  11       60.87       78.42     15.89 o 
   5   1  11       17.55       22.32     10.90 o 
   6   1  11        7.26        4.21     11.37 o 
  -6   2  11        5.38       41.51     89.65 o 
  -5   2  11       12.72       26.37     12.82 o 
  -4   2  11       55.80       59.15     13.18 o 
  -3   2  11      438.94      404.78     20.53 o 
  -2   2  11       54.76       63.85     21.05 o 
  -1   2  11      683.05      666.66     17.47 o 
   0   2  11        0.18       -2.07      3.01 o 
   1   2  11      668.85      639.03     14.20 o 
   2   2  11       54.98       66.67      7.59 o 
   3   2  11      432.50      407.66     12.61 o 
   4   2  11       56.86       52.85     13.31 o 
   5   2  11       12.43       13.77     10.54 o 
   6   2  11        5.15       14.43     10.68 o 
  -6   3  11        1.89      -14.83     13.69 o 
  -5   3  11       41.21       59.17     17.71 o 
  -4   3  11       24.10       19.47     10.43 o 
  -3   3  11       89.81      113.74     28.61 o 
  -2   3  11      108.24      116.97     14.78 o 
  -1   3  11        3.54        4.46      4.31 o 
   0   3  11       31.53       30.21      5.47 o 
   1   3  11        3.65        1.65      3.90 o 
   2   3  11      113.99      122.39      9.40 o 
   3   3  11       89.15      126.28     15.45 o 
   4   3  11       22.98       18.41      8.37 o 
   5   3  11       41.68       54.38     12.07 o 
   6   3  11        1.80        7.23     10.95 o 
  -5   4  11        3.55       -7.64     14.22 o 
  -4   4  11       20.20       39.27     13.44 o 
  -3   4  11      313.23      321.03     21.43 o 
  -2   4  11      279.66      276.08     17.04 o 
  -1   4  11      248.56      250.34     11.67 o 
   0   4  11       18.22       23.30      5.76 o 
   1   4  11      235.85      222.14      7.77 o 
   2   4  11      284.02      264.41     10.48 o 
   3   4  11      308.42      309.61     13.21 o 
   4   4  11       19.61       21.97     10.11 o 
   5   4  11        3.84        3.42      8.91 o 
  -5   5  11        8.89       19.76     17.76 o 
  -4   5  11        8.91        1.63      9.92 o 
  -3   5  11       15.91        4.83      9.81 o 
  -2   5  11       55.60       57.47      9.86 o 
  -1   5  11      223.08      235.96     11.29 o 
   0   5  11      307.81      320.85     10.79 o 
   1   5  11      225.36      218.94      8.01 o 
   2   5  11       57.12       43.39      8.15 o 
   3   5  11       16.15        6.96      7.41 o 
   4   5  11        8.32       -5.21      7.04 o 
   5   5  11        8.94        4.04     10.27 o 
  -5   6  11       10.72        2.50     16.32 o 
  -4   6  11       51.90      101.24     23.92 o 
  -3   6  11      259.44      259.53     18.64 o 
  -2   6  11        1.57        1.69      6.83 o 
  -1   6  11      105.12      122.95     12.45 o 
   0   6  11      223.42      224.14      9.65 o 
   1   6  11      101.35      113.49     11.26 o 
   2   6  11        1.72       -1.04      5.75 o 
   3   6  11      258.57      253.07     12.41 o 
   4   6  11       50.18       78.63     12.30 o 
   5   6  11       11.11        5.14      9.02 o 
  -5   7  11       13.32        6.07     16.52 o 
  -4   7  11        6.26        7.18     16.39 o 
  -3   7  11       98.66      133.22     15.24 o 
  -2   7  11       20.47       20.14      8.53 o 
  -1   7  11      109.98      127.31     11.38 o 
   0   7  11      161.33      141.61      8.62 o 
   1   7  11      111.63      112.55     10.18 o 
   2   7  11       20.21       13.20      5.48 o 
   3   7  11       99.37      158.88     26.50 o 
   4   7  11        6.16        4.52      8.31 o 
   5   7  11       13.30       13.94      9.29 o 
  -5   8  11        0.80      -15.99     17.30 o 
  -4   8  11       63.75      119.79     27.97 o 
  -3   8  11       64.07       45.76     13.57 o 
  -2   8  11      106.46      135.23     12.31 o 
  -1   8  11       88.79       92.93     12.07 o 
   0   8  11       11.01       26.05     11.98 o 
   1   8  11       90.69       75.44     24.79 o 
   2   8  11      110.03      142.86     14.73 o 
   3   8  11       60.89       23.32     19.69 o 
   4   8  11       63.21       99.90     16.44 o 
   5   8  11        0.90       -2.85      9.89 o 
  -5   9  11        9.55       29.72     19.27 o 
  -4   9  11       18.43       13.29     19.98 o 
  -3   9  11        3.19       -5.89      8.57 o 
  -2   9  11      204.79      217.11     16.29 o 
  -1   9  11       98.07       77.11     40.01 o 
   0   9  11      181.84      184.85     19.94 o 
   1   9  11       96.02       79.27     35.32 o 
   2   9  11      199.18      196.41     18.75 o 
   3   9  11        3.09        1.70      3.25 o 
   4   9  11       18.32       18.58      9.99 o 
   5   9  11        9.22        6.14     10.84 o 
  -4  10  11        7.80       -0.59     17.83 o 
  -3  10  11       55.77       18.80     30.36 o 
  -2  10  11       24.17       18.08      9.10 o 
  -1  10  11      269.69      267.68     24.63 o 
   0  10  11        2.64       -0.79      5.01 o 
   1  10  11      272.82      223.51     23.25 o 
   2  10  11       24.06       17.40      7.43 o 
   3  10  11       57.44       23.47     14.23 o 
   4  10  11        7.81        1.03      4.34 o 
  -4  11  11        8.44      -10.38     16.74 o 
  -3  11  11        1.80       -3.10      6.68 o 
  -2  11  11        4.69        0.05      3.73 o 
  -1  11  11       11.95       -2.58      6.48 o 
   0  11  11       19.73        8.38      9.68 o 
   1  11  11       11.07        0.22      3.69 o 
   2  11  11        5.28        2.68      6.04 o 
   3  11  11        2.09       -2.36      2.68 o 
   4  11  11        8.83        1.61      6.37 o 
  -3  12  11        0.62        0.04      4.76 o 
  -2  12  11       41.43       11.55     13.89 o 
  -1  12  11       16.25        1.94      5.07 o 
   0  12  11       14.23        1.32      4.25 o 
   1  12  11       16.39        1.22      8.36 o 
   2  12  11       42.05        8.19     15.19 o 
   3  12  11        0.61        1.07      4.95 o 
  -3  13  11       19.54        3.64      4.75 o 
  -2  13  11        6.02        2.42      4.67 o 
  -1  13  11       25.35        6.04      8.97 o 
   0  13  11        4.21        1.85      4.21 o 
   1  13  11       25.45        5.40     12.23 o 
   2  13  11        5.73        3.42      9.88 o 
   3  13  11       19.52        6.40     30.98 o 
  -2  14  11       11.01        1.17      3.11 o 
  -1  14  11       28.49        2.63      6.19 o 
   0  14  11        9.25       -2.00      5.67 o 
   1  14  11       28.09        9.94     21.21 o 
   2  14  11       11.13       -0.15      3.68 o 
  -1  15  11       15.03        1.99      3.95 o 
   0  15  11        6.23       -5.06     10.52 o 
   1  15  11       14.56       -0.40      3.97 o 
   0   0  12     1985.53     2012.82     38.91 o 
   1   0  12       29.69       24.41      5.55 o 
   2   0  12      304.23      310.54     13.39 o 
   3   0  12      127.03      187.19     20.68 o 
   4   0  12        2.67       -2.74      7.51 o 
   5   0  12       11.12       27.18     15.95 o 
  -5   1  12       41.87       53.09     13.68 o 
  -4   1  12        1.66       -4.37      7.58 o 
  -3   1  12      174.20      176.66     12.85 o 
  -2   1  12       63.79       90.29     14.16 o 
  -1   1  12      481.18      454.60     12.07 o 
   0   1  12      265.48      282.41      9.01 o 
   1   1  12      479.57      480.66     11.12 o 
   2   1  12       62.59       86.64      9.41 o 
   3   1  12      171.94      187.48     10.60 o 
   4   1  12        1.63       -1.31      8.15 o 
   5   1  12       42.39       57.13     14.02 o 
  -5   2  12       15.04       22.55     11.87 o 
  -4   2  12       15.03       24.17     11.58 o 
  -3   2  12      490.04      492.55     34.92 o 
  -2   2  12       35.13       40.14     11.35 o 
  -1   2  12      311.36      323.96     10.53 o 
   0   2  12       12.57       19.25      5.35 o 
   1   2  12      304.70      302.02     10.37 o 
   2   2  12       36.96       32.38      7.30 o 
   3   2  12      492.67      504.14     14.24 o 
   4   2  12       15.08       25.24     10.07 o 
   5   2  12       15.41       32.52     11.77 o 
  -5   3  12        0.68       -2.24     10.56 o 
  -4   3  12       73.42       90.37     20.57 o 
  -3   3  12      116.91      143.28     18.21 o 
  -2   3  12       77.49       80.55     13.89 o 
  -1   3  12       73.96       99.10     10.50 o 
   0   3  12       21.40       25.59      5.79 o 
   1   3  12       71.80       96.88      9.03 o 
   2   3  12       77.08       88.73      8.69 o 
   3   3  12      116.37      148.72     18.45 o 
   4   3  12       75.43       83.98     12.23 o 
   5   3  12        0.71       -7.46      7.51 o 
  -5   4  12        0.28      -14.42     10.33 o 
  -4   4  12        4.00       -1.63     11.46 o 
  -3   4  12      230.93      236.39     17.51 o 
  -2   4  12        3.11       -4.91      7.60 o 
  -1   4  12      269.16      274.01     10.81 o 
   0   4  12        1.31       -2.60      4.52 o 
   1   4  12      261.37      273.01     10.29 o 
   2   4  12        3.27        0.87      5.57 o 
   3   4  12      232.67      217.35     11.55 o 
   4   4  12        4.30        1.59      7.17 o 
   5   4  12        0.24       -7.35      8.05 o 
  -5   5  12        4.16        2.41     17.02 o 
  -4   5  12       33.95       54.15     15.10 o 
  -3   5  12        5.57        0.34      9.76 o 
  -2   5  12       38.95       40.87     12.02 o 
  -1   5  12      118.97      124.34     14.13 o 
   0   5  12        6.57        2.26      5.09 o 
   1   5  12      120.38      119.63     12.73 o 
   2   5  12       38.04       37.18      8.64 o 
   3   5  12        5.65       -5.01      6.52 o 
   4   5  12       34.43       38.48     10.29 o 
   5   5  12        4.14       -5.97      8.56 o 
  -5   6  12        5.12        1.23     18.49 o 
  -4   6  12       25.66       25.69     14.05 o 
  -3   6  12      101.06      139.43     19.04 o 
  -2   6  12       91.34      128.65     17.38 o 
  -1   6  12      158.90      171.64     10.76 o 
   0   6  12      120.87      126.10     10.80 o 
   1   6  12      155.76      159.06     10.60 o 
   2   6  12       89.38      136.09     28.06 o 
   3   6  12      101.27      137.11     14.48 o 
   4   6  12       25.63       27.06     10.13 o 
   5   6  12        5.04       -9.74      8.72 o 
  -5   7  12       12.26       21.20     20.77 o 
  -4   7  12       23.56       17.98     18.11 o 
  -3   7  12        7.27       -2.00     10.27 o 
  -2   7  12       89.28      108.97     13.55 o 
  -1   7  12      139.98      156.01     11.49 o 
   0   7  12      526.70      497.34     17.11 o 
   1   7  12      136.06      145.32     11.98 o 
   2   7  12       88.48       98.93     16.26 o 
   3   7  12        7.14        7.59      7.59 o 
   4   7  12       24.14       23.67      9.84 o 
   5   7  12       12.14       22.26     11.24 o 
  -5   8  12        5.91       17.20     19.65 o 
  -4   8  12        9.76       24.03     18.64 o 
  -3   8  12        1.71       -7.97     13.51 o 
  -2   8  12      118.53      108.98     25.22 o 
  -1   8  12      110.95      104.71     16.42 o 
   0   8  12       38.53       21.89      9.41 o 
   1   8  12      115.08       94.92     18.76 o 
   2   8  12      115.60      125.62     18.13 o 
   3   8  12        1.72       -0.25      2.98 o 
   4   8  12       10.14       -0.19      8.08 o 
   5   8  12        6.13       11.21     10.21 o 
  -4   9  12        2.73        6.68     17.59 o 
  -3   9  12       88.90      127.82     28.95 o 
  -2   9  12       95.13       57.05     34.87 o 
  -1   9  12        1.84       -1.80     10.07 o 
   0   9  12       44.08       13.88     17.49 o 
   1   9  12        1.96       -3.30      4.82 o 
   2   9  12       92.63       48.82     36.15 o 
   3   9  12       91.28       42.75     36.39 o 
   4   9  12        2.86       -4.37      8.12 o 
  -4  10  12       20.98       18.82     19.50 o 
  -3  10  12        5.32        9.38     17.55 o 
  -2  10  12       15.69       10.75      7.67 o 
  -1  10  12       24.60        7.88      7.02 o 
   0  10  12        2.34       -6.66      8.94 o 
   1  10  12       25.31        6.43     13.98 o 
   2  10  12       16.70        5.14      4.99 o 
   3  10  12        5.61       -2.92      3.55 o 
   4  10  12       20.68        5.83      9.32 o 
  -4  11  12        3.06        3.68     20.09 o 
  -3  11  12        2.13        0.85     16.01 o 
  -2  11  12       21.31        7.73      7.18 o 
  -1  11  12       22.18       -1.58      4.77 o 
   0  11  12       54.83       12.43     23.07 o 
   1  11  12       22.18        4.24      8.84 o 
   2  11  12       19.92       -0.46      2.96 o 
   3  11  12        2.26       -3.00      4.49 o 
   4  11  12        3.12        1.76      6.18 o 
  -3  12  12        2.46       -1.97      7.53 o 
  -2  12  12       11.14        5.63      5.89 o 
  -1  12  12       21.74        3.18      6.33 o 
   0  12  12       18.49        1.94      5.02 o 
   1  12  12       21.91        6.17     12.38 o 
   2  12  12       10.57        3.32      5.65 o 
   3  12  12        2.53       -0.04      4.95 o 
  -3  13  12        2.57        3.59      8.88 o 
  -2  13  12       10.68        0.65      4.49 o 
  -1  13  12        4.44       -2.92      6.12 o 
   0  13  12       44.76        6.38     26.94 o 
   1  13  12        4.15        0.74      3.52 o 
   2  13  12       10.69        2.19     16.08 o 
   3  13  12        2.45       -0.96      3.46 o 
  -2  14  12       15.47        2.02      3.15 o 
  -1  14  12        4.63       -0.81      4.40 o 
   0  14  12        0.33       -4.83     13.40 o 
   1  14  12        4.75        0.75      4.09 o 
   2  14  12       16.10        0.77      5.56 o 
   0  15  12        8.58        1.18      2.98 o 
   1   0  13        1.45       -3.54      3.79 o 
   2   0  13      224.74      211.62     11.82 o 
   3   0  13        4.57       -6.41      7.97 o 
   4   0  13      113.05      162.10     28.68 o 
   5   0  13       22.39        9.08     15.31 o 
  -5   1  13        3.80       -5.12     14.70 o 
  -4   1  13        2.54       -6.13      8.50 o 
  -3   1  13      208.90      227.14     13.77 o 
  -2   1  13       38.93       52.11     10.21 o 
  -1   1  13       61.10       65.58      9.14 o 
   0   1  13       86.07      101.77     10.72 o 
   1   1  13       59.48       72.02      9.49 o 
   2   1  13       38.90       38.35      8.07 o 
   3   1  13      206.15      213.94     11.60 o 
   4   1  13        2.47       -7.85      7.79 o 
   5   1  13        3.91       -7.58      9.22 o 
  -5   2  13        6.56        5.83     11.93 o 
  -4   2  13        2.22       -6.06      8.73 o 
  -3   2  13       54.06       78.02     13.16 o 
  -2   2  13       89.25       91.75     12.41 o 
  -1   2  13       94.22      101.12     10.67 o 
   0   2  13      467.37      468.82     23.69 o 
   1   2  13       98.50       94.83      6.81 o 
   2   2  13       89.44       86.26     11.57 o 
   3   2  13       55.12       74.09     10.65 o 
   4   2  13        1.95        3.38      8.44 o 
   5   2  13        6.33        2.45      9.36 o 
  -5   3  13       15.37        8.30     12.02 o 
  -4   3  13       39.30       50.08     17.47 o 
  -3   3  13       47.22       76.30     15.09 o 
  -2   3  13       42.22       54.59     13.28 o 
  -1   3  13       72.05       89.81     10.42 o 
   0   3  13      607.13      595.92     18.14 o 
   1   3  13       75.27       91.08     10.47 o 
   2   3  13       41.86       52.94      7.65 o 
   3   3  13       49.19       89.80     11.88 o 
   4   3  13       39.44       40.74     10.87 o 
   5   3  13       15.40       14.55     10.94 o 
  -5   4  13        8.72        5.69     13.89 o 
  -4   4  13      101.74      144.33     20.02 o 
  -3   4  13        4.26       -4.40      9.64 o 
  -2   4  13       62.42       61.20     14.20 o 
  -1   4  13       68.26       71.97     10.09 o 
   0   4  13      103.97       97.48      7.68 o 
   1   4  13       69.58       87.62      9.09 o 
   2   4  13       65.16       64.49     11.12 o 
   3   4  13        4.17        5.26      7.46 o 
   4   4  13      100.71      115.61     14.19 o 
   5   4  13        8.66       16.10     10.59 o 
  -5   5  13       28.63       45.25     21.14 o 
  -4   5  13       28.97       32.13     13.90 o 
  -3   5  13       49.06       74.11     15.85 o 
  -2   5  13       70.22       84.83     21.19 o 
  -1   5  13      111.12      138.38     11.90 o 
   0   5  13      272.40      254.46     10.62 o 
   1   5  13      110.65      123.68      8.51 o 
   2   5  13       69.77       75.60     13.23 o 
   3   5  13       47.82       42.15      9.81 o 
   4   5  13       29.59       44.16     11.23 o 
   5   5  13       28.70       39.72     12.47 o 
  -5   6  13        0.78       -0.96     16.80 o 
  -4   6  13       10.32        8.60     11.67 o 
  -3   6  13       12.84       -2.67     10.64 o 
  -2   6  13       77.67       97.36     17.19 o 
  -1   6  13      124.40      143.31     18.51 o 
   0   6  13      226.62      201.33     10.05 o 
   1   6  13      124.96      124.16     11.20 o 
   2   6  13       77.23       55.06     20.02 o 
   3   6  13       13.03        4.04      7.33 o 
   4   6  13       10.41        9.21      9.43 o 
   5   6  13        0.69       -8.50      8.93 o 
  -5   7  13       10.27       18.97     21.36 o 
  -4   7  13       16.35       17.72     17.35 o 
  -3   7  13       12.78       18.41     11.94 o 
  -2   7  13       64.74       97.21     16.84 o 
  -1   7  13      380.94      370.01     15.87 o 
   0   7  13       34.67       25.34      8.57 o 
   1   7  13      377.87      369.78     15.90 o 
   2   7  13       64.27       55.32     13.33 o 
   3   7  13       12.99        6.16      7.78 o 
   4   7  13       16.42       12.31      9.39 o 
   5   7  13       10.60       22.16     10.97 o 
  -4   8  13        6.01        8.96     20.50 o 
  -3   8  13        4.71        2.63     11.43 o 
  -2   8  13       86.07      114.45     18.24 o 
  -1   8  13       95.53      101.39     13.36 o 
   0   8  13        0.07       -3.48      7.39 o 
   1   8  13       94.95      106.79     15.45 o 
   2   8  13       84.10      104.87     16.61 o 
   3   8  13        4.91       -2.04      5.85 o 
   4   8  13        6.04       12.35      9.49 o 
  -4   9  13        6.03      -16.65     17.65 o 
  -3   9  13       14.34        0.24     17.24 o 
  -2   9  13       14.52       11.72     11.55 o 
  -1   9  13        2.01        0.81     10.75 o 
   0   9  13        7.44        0.16      8.00 o 
   1   9  13        2.33       -6.62      5.75 o 
   2   9  13       14.89        7.36      6.99 o 
   3   9  13       14.73        7.05      9.00 o 
   4   9  13        6.14       -0.27      3.87 o 
  -4  10  13       16.03       20.13     19.28 o 
  -3  10  13       17.96       17.79     20.26 o 
  -2  10  13       45.68       67.05     23.37 o 
  -1  10  13       17.31        1.65      7.28 o 
   0  10  13       94.87       46.01     36.98 o 
   1  10  13       17.94        2.68      3.62 o 
   2  10  13       43.53       10.82     18.95 o 
   3  10  13       17.58        5.06      5.69 o 
   4  10  13       16.38        6.26     11.24 o 
  -3  11  13       15.13        8.57     21.88 o 
  -2  11  13       29.60       23.18     19.43 o 
  -1  11  13        6.56        2.61      7.69 o 
   0  11  13        0.65       -1.61      4.63 o 
   1  11  13        6.40        0.71      4.89 o 
   2  11  13       29.62        6.13     14.22 o 
   3  11  13       15.03        5.15      8.21 o 
  -3  12  13       13.35       19.43     21.71 o 
  -2  12  13       24.83        3.74      5.56 o 
  -1  12  13      110.73       23.41     32.18 o 
   0  12  13      108.88       15.90     35.83 o 
   1  12  13      109.67       33.20     39.83 o 
   2  12  13       24.82       11.08     19.45 o 
   3  12  13       13.79        3.56     12.41 o 
  -2  13  13        5.51        0.48      5.00 o 
  -1  13  13        5.04        4.69      5.33 o 
   0  13  13        9.76        3.24      9.14 o 
   1  13  13        5.27        2.27      9.95 o 
   2  13  13        5.45        2.94     12.24 o 
  -1  14  13        1.13       -4.98     11.52 o 
   0  14  13        5.19       -0.79      4.13 o 
   1  14  13        1.02        0.68      2.90 o 
   0   0  14      175.76      204.49     13.90 o 
   1   0  14       51.74       35.54      6.97 o 
   2   0  14        1.00       -9.52      6.35 o 
   3   0  14       40.23       49.94     11.63 o 
   4   0  14        4.48       -3.38      9.47 o 
   5   0  14        1.94       -5.70      9.71 o 
  -5   1  14       11.07        9.44     15.76 o 
  -4   1  14       12.50       12.54     10.53 o 
  -3   1  14       28.42       37.65     11.34 o 
  -2   1  14       51.41       69.29     14.50 o 
  -1   1  14      103.60      133.83     12.09 o 
   0   1  14       18.75       23.99      6.27 o 
   1   1  14      105.70      134.07     10.58 o 
   2   1  14       53.92       71.02      9.76 o 
   3   1  14       27.47       29.69      8.75 o 
   4   1  14       13.22       -2.10      8.71 o 
   5   1  14       10.99        2.39     10.64 o 
  -5   2  14        2.54       -6.60     11.07 o 
  -4   2  14        8.36        8.81     10.18 o 
  -3   2  14       23.48       20.09     10.55 o 
  -2   2  14       78.77       88.70     15.40 o 
  -1   2  14      183.52      174.85     10.87 o 
   0   2  14       31.76       44.18      8.78 o 
   1   2  14      185.99      175.86      9.14 o 
   2   2  14       79.43       78.33      9.98 o 
   3   2  14       25.17       15.06      9.18 o 
   4   2  14        8.15       12.34      9.82 o 
   5   2  14        2.55        0.20      9.81 o 
  -5   3  14        0.11       -9.49     11.68 o 
  -4   3  14        6.29        5.79     11.29 o 
  -3   3  14      146.11      168.49     21.06 o 
  -2   3  14       36.33       28.89     13.55 o 
  -1   3  14      104.74      139.16     13.10 o 
   0   3  14       38.32       43.39      8.69 o 
   1   3  14      102.23      132.77     11.05 o 
   2   3  14       36.31       34.87      8.20 o 
   3   3  14      142.65      133.41     15.21 o 
   4   3  14        6.97       -2.10      9.09 o 
   5   3  14        0.14       -6.24     10.33 o 
  -5   4  14       22.80       26.76     15.43 o 
  -4   4  14       15.06       14.86     14.25 o 
  -3   4  14       21.39       16.57     11.36 o 
  -2   4  14       32.34       51.83     14.19 o 
  -1   4  14       80.84      118.92     12.54 o 
   0   4  14      217.68      229.45     12.58 o 
   1   4  14       80.12       96.56      9.08 o 
   2   4  14       33.34       29.33     11.07 o 
   3   4  14       22.09       23.75      9.72 o 
   4   4  14       15.11        7.37      8.94 o 
   5   4  14       23.13       29.07     11.64 o 
  -5   5  14        9.11       -4.76     13.62 o 
  -4   5  14        4.58      -12.09     10.55 o 
  -3   5  14       69.22       91.47     18.07 o 
  -2   5  14       34.24       38.70     13.37 o 
  -1   5  14      153.82      160.10     11.87 o 
   0   5  14       75.77      106.16     11.95 o 
   1   5  14      154.39      159.66     11.65 o 
   2   5  14       32.94       48.46     15.52 o 
   3   5  14       70.47       77.94     13.31 o 
   4   5  14        4.39       -1.45      8.99 o 
   5   5  14        9.04        3.75     10.69 o 
  -4   6  14        5.90        4.18     12.36 o 
  -3   6  14        7.71       13.30     12.47 o 
  -2   6  14       76.83       88.71     16.89 o 
  -1   6  14      126.54      160.59     19.82 o 
   0   6  14       97.44      130.97     13.70 o 
   1   6  14      128.74      127.21     21.63 o 
   2   6  14       77.53       50.58     12.66 o 
   3   6  14        6.72       11.68      9.03 o 
   4   6  14        6.08       -0.83      8.74 o 
  -4   7  14        0.98        3.14     13.13 o 
  -3   7  14        8.73        1.97     11.91 o 
  -2   7  14       38.73       58.46     14.80 o 
  -1   7  14       83.82       92.08     16.65 o 
   0   7  14      121.57      132.54     16.14 o 
   1   7  14       84.78       59.57     20.46 o 
   2   7  14       40.05       46.54     17.47 o 
   3   7  14        8.67       -5.05      8.28 o 
   4   7  14        0.97       -6.32      9.02 o 
  -4   8  14        3.36      -17.77     15.46 o 
  -3   8  14       12.36       14.52     13.32 o 
  -2   8  14       66.00       78.63     17.41 o 
  -1   8  14       25.36       45.47     20.90 o 
   0   8  14       66.87       42.68     10.77 o 
   1   8  14       24.98       12.10     11.31 o 
   2   8  14       65.95       66.80     14.53 o 
   3   8  14       11.76        1.39      6.49 o 
   4   8  14        3.54      -10.11      9.01 o 
  -4   9  14       25.48       25.32     22.65 o 
  -3   9  14       15.70       -0.06     18.66 o 
  -2   9  14       72.77       99.09     18.97 o 
  -1   9  14       10.02        3.09     17.77 o 
   0   9  14        3.52       -1.16      7.39 o 
   1   9  14        9.85        4.43      4.74 o 
   2   9  14       72.96       69.76     15.47 o 
   3   9  14       15.85        3.63      5.39 o 
   4   9  14       25.83        6.59      7.53 o 
  -3  10  14       11.46       -5.59     19.93 o 
  -2  10  14       34.89       43.92     23.07 o 
  -1  10  14       38.35       32.05     21.40 o 
   0  10  14       81.42       33.35     34.13 o 
   1  10  14       39.27       11.51      9.90 o 
   2  10  14       35.56       13.55     22.24 o 
   3  10  14       11.59        0.45      3.34 o 
  -3  11  14        1.75      -23.74     16.96 o 
  -2  11  14       26.10       30.54     21.23 o 
  -1  11  14       19.37        3.62     19.01 o 
   0  11  14       19.11        7.29     13.34 o 
   1  11  14       19.50        2.40      4.48 o 
   2  11  14       27.07        4.05     10.65 o 
   3  11  14        1.61        1.24      3.16 o 
  -2  12  14        7.11       -9.02     17.44 o 
  -1  12  14       22.47        0.29      4.45 o 
   0  12  14        1.94        0.80      4.23 o 
   1  12  14       23.37        5.30     13.85 o 
   2  12  14        7.25        0.90      4.01 o 
  -1  13  14       30.92        3.24      7.36 o 
   0  13  14       20.28       -0.66      6.31 o 
   1  13  14       31.36        5.16     15.70 o 
   1   0  15        0.43       -6.73      4.59 o 
   2   0  15        4.69       -3.32      7.04 o 
   3   0  15        5.48       -5.54      8.46 o 
   4   0  15        0.64        1.94      9.15 o 
   5   0  15        3.99       -2.73     11.30 o 
  -5   1  15        1.91       -3.09     14.65 o 
  -4   1  15       48.45       64.78     13.98 o 
  -3   1  15       46.84       56.09     15.71 o 
  -2   1  15       11.95       14.41     11.17 o 
  -1   1  15       21.27       23.66      7.65 o 
   0   1  15       62.12       64.86      8.68 o 
   1   1  15       22.70       15.95      6.01 o 
   2   1  15       12.84        7.66      7.87 o 
   3   1  15       47.15       39.76      9.62 o 
   4   1  15       46.96       60.95     13.74 o 
   5   1  15        1.81       -8.07     10.33 o 
  -5   2  15        4.68       -5.98     14.95 o 
  -4   2  15       47.28       60.03     14.71 o 
  -3   2  15       24.64       20.70     13.38 o 
  -2   2  15      185.76      208.82     17.27 o 
  -1   2  15        2.29        3.05      6.77 o 
   0   2  15       23.56       22.07      7.72 o 
   1   2  15        2.48        1.54      6.40 o 
   2   2  15      186.43      199.42     12.98 o 
   3   2  15       25.16       23.86      9.92 o 
   4   2  15       48.80       60.84     14.14 o 
   5   2  15        4.46       -8.96      9.22 o 
  -5   3  15        0.18       -1.62     11.74 o 
  -4   3  15       34.08       61.64     14.90 o 
  -3   3  15       15.13       17.71     12.27 o 
  -2   3  15      101.56      161.70     20.47 o 
  -1   3  15      142.47      156.51     11.13 o 
   0   3  15      139.74      152.24     14.01 o 
   1   3  15      142.13      171.71     13.86 o 
   2   3  15      100.61      118.27     17.61 o 
   3   3  15       16.19       11.72      9.29 o 
   4   3  15       34.13       51.50     13.98 o 
   5   3  15        0.20        5.90     17.44 o 
  -4   4  15        2.57        5.11     12.20 o 
  -3   4  15       27.00       12.48     12.41 o 
  -2   4  15      452.92      443.44     24.22 o 
  -1   4  15       15.09       14.46      7.76 o 
   0   4  15        4.24        3.28      6.56 o 
   1   4  15       14.49       12.46      7.36 o 
   2   4  15      448.46      456.09     18.79 o 
   3   4  15       25.21       23.34     10.55 o 
   4   4  15        2.30        0.07     10.05 o 
  -4   5  15       19.78       15.20     14.62 o 
  -3   5  15       34.21       37.48     15.59 o 
  -2   5  15       30.85       21.83     13.17 o 
  -1   5  15       49.18       52.05     10.78 o 
   0   5  15      249.83      235.81     13.42 o 
   1   5  15       50.40       34.57     11.95 o 
   2   5  15       29.82       19.07      7.87 o 
   3   5  15       34.08       33.67     11.59 o 
   4   5  15       19.96       24.49     12.04 o 
  -4   6  15        1.57        2.06     12.12 o 
  -3   6  15       40.27       70.10     17.31 o 
  -2   6  15       17.27       27.32     13.48 o 
  -1   6  15       39.42       21.46     12.02 o 
   0   6  15       37.97       37.55     11.95 o 
   1   6  15       40.95       51.67     12.84 o 
   2   6  15       17.48       13.51      9.69 o 
   3   6  15       41.17       63.77     13.01 o 
   4   6  15        1.39       -2.22      9.80 o 
  -4   7  15        4.06       -3.97     12.70 o 
  -3   7  15       21.66       20.56     13.80 o 
  -2   7  15       26.26       14.72     15.50 o 
  -1   7  15        8.68        9.59     10.55 o 
   0   7  15        2.79       -0.39      9.33 o 
   1   7  15        8.80        4.90      9.30 o 
   2   7  15       26.40        6.48      6.38 o 
   3   7  15       22.19        6.15      6.99 o 
   4   7  15        3.92        2.15     11.07 o 
  -4   8  15        1.56      -22.15     16.12 o 
  -3   8  15        9.77        7.25     12.73 o 
  -2   8  15       40.32       32.52     14.61 o 
  -1   8  15        1.69       -8.37     16.03 o 
   0   8  15       53.70       61.29     21.20 o 
   1   8  15        1.83        0.48      7.18 o 
   2   8  15       40.63       33.78     12.44 o 
   3   8  15        9.73        1.68      3.75 o 
   4   8  15        1.71       -8.79     10.38 o 
  -3   9  15        7.97        2.78     18.86 o 
  -2   9  15        2.23      -19.89     15.73 o 
  -1   9  15       30.38       14.54     18.36 o 
   0   9  15        2.17      -11.17     13.38 o 
   1   9  15       30.54       13.95     14.55 o 
   2   9  15        2.47        1.94      5.28 o 
   3   9  15        8.28        5.36      5.56 o 
  -3  10  15        2.97       -4.62     20.30 o 
  -2  10  15       28.81       22.58     21.60 o 
  -1  10  15        9.99        2.74     18.64 o 
   0  10  15       18.41        9.55     17.90 o 
   1  10  15        9.89        2.57      6.73 o 
   2  10  15       29.12       12.87     13.65 o 
   3  10  15        2.87        1.42      6.77 o 
  -2  11  15        2.83      -16.06     17.37 o 
  -1  11  15        3.85       -4.75     17.30 o 
   0  11  15        4.26      -17.48     15.11 o 
   1  11  15        3.95       -0.65      4.75 o 
   2  11  15        2.82       -0.54      4.50 o 
  -2  12  15        0.32      -25.41     17.46 o 
  -1  12  15        2.03      -24.59     16.39 o 
   0  12  15       12.06        7.10     17.44 o 
   1  12  15        2.15        1.76      3.82 o 
   2  12  15        0.38        4.14      9.49 o 
   0  13  15        0.12       -3.20      7.92 o 
   0   0  16      233.47      242.23     16.10 o 
   1   0  16      216.94      232.13     13.53 o 
   2   0  16        6.69        3.77      7.85 o 
   3   0  16        3.65       -5.91      7.53 o 
   4   0  16       14.73       15.54     13.56 o 
  -4   1  16        3.92        3.17     13.13 o 
  -3   1  16        1.35       -9.60     10.24 o 
  -2   1  16       19.82       26.39     12.26 o 
  -1   1  16        4.73       -5.72      5.27 o 
   0   1  16        4.01        0.58      5.65 o 
   1   1  16        4.45        5.79      6.94 o 
   2   1  16       19.40       19.79      8.42 o 
   3   1  16        1.37       -2.12      9.82 o 
   4   1  16        3.91        3.45     10.52 o 
  -4   2  16        4.29       -8.11     11.35 o 
  -3   2  16        7.46        3.98     11.73 o 
  -2   2  16       55.56       81.06     16.00 o 
  -1   2  16      115.77      161.66     14.47 o 
   0   2  16      157.40      154.94     11.38 o 
   1   2  16      118.01      146.33     12.76 o 
   2   2  16       55.70       57.10     11.20 o 
   3   2  16        7.74        9.49     10.78 o 
   4   2  16        4.08        3.81     10.38 o 
  -4   3  16        5.32        6.85     13.43 o 
  -3   3  16       32.21       31.70     13.99 o 
  -2   3  16       18.03       13.19     12.52 o 
  -1   3  16       92.98      116.80     13.32 o 
   0   3  16       83.21      100.59     16.52 o 
   1   3  16       91.86      120.85     15.08 o 
   2   3  16       18.60       21.76     11.73 o 
   3   3  16       31.88       34.51     13.25 o 
   4   3  16        5.58       11.73     10.44 o 
  -4   4  16       23.32       10.90     14.22 o 
  -3   4  16       39.20       48.05     19.37 o 
  -2   4  16       19.36       29.22     13.46 o 
  -1   4  16       23.12       17.90      8.67 o 
   0   4  16        1.51       -4.28      6.78 o 
   1   4  16       23.01       25.53     10.90 o 
   2   4  16       19.45       43.57     13.27 o 
   3   4  16       39.19       54.09     13.01 o 
   4   4  16       23.35       30.01     12.07 o 
  -4   5  16        9.97        4.10     13.34 o 
  -3   5  16        0.45       -2.72     11.78 o 
  -2   5  16      124.27      153.60     21.52 o 
  -1   5  16       55.01       51.90     11.19 o 
   0   5  16      138.03      165.92     12.92 o 
   1   5  16       55.89       67.22     13.95 o 
   2   5  16      121.99      167.45     38.86 o 
   3   5  16        0.53       -0.28      8.72 o 
   4   5  16       10.39        7.33     11.12 o 
  -4   6  16        8.76        0.82     13.15 o 
  -3   6  16       33.78       29.78     14.64 o 
  -2   6  16       41.40       61.82     16.89 o 
  -1   6  16       12.96       -1.77     11.03 o 
   0   6  16        0.00        0.17      8.75 o 
   1   6  16       12.62       12.66     10.54 o 
   2   6  16       42.00       27.40     13.02 o 
   3   6  16       34.18       35.94     11.88 o 
   4   6  16        8.61        2.09     10.91 o 
  -3   7  16       17.79       29.64     15.79 o 
  -2   7  16       13.10       10.88     13.39 o 
  -1   7  16        4.43      -14.72     15.70 o 
   0   7  16       22.85       29.71     11.95 o 
   1   7  16        4.03        2.88      9.39 o 
   2   7  16       14.78       20.69     11.76 o 
   3   7  16       18.05       16.42     15.93 o 
  -3   8  16       17.93       27.82     16.85 o 
  -2   8  16        3.39        4.88     12.33 o 
  -1   8  16       22.78       -2.24     18.01 o 
   0   8  16        6.69       -0.19      9.79 o 
   1   8  16       21.98       41.38     13.20 o 
   2   8  16        3.59       -2.37      4.35 o 
   3   8  16       18.03        9.34     12.94 o 
  -3   9  16        2.63       -8.11     13.70 o 
  -2   9  16        6.78        2.39     18.12 o 
  -1   9  16       23.30       10.56     19.23 o 
   0   9  16       13.38       14.04     15.31 o 
   1   9  16       23.30       21.14     11.70 o 
   2   9  16        7.23        1.62      4.13 o 
   3   9  16        2.77       -0.12      2.55 o 
  -2  10  16        8.58       -3.11     19.14 o 
  -1  10  16       20.18        7.19     17.09 o 
   0  10  16        0.31       -6.16     15.05 o 
   1  10  16       19.53       18.95     15.01 o 
   2  10  16        8.26        8.49      5.42 o 
  -2  11  16        4.22      -15.12     21.58 o 
  -1  11  16        7.26      -24.84     16.56 o 
   0  11  16        1.51        6.09     16.65 o 
   1  11  16        7.33        7.82     14.26 o 
   2  11  16        4.24       -0.91      7.59 o 
   0  12  16        1.06      -10.05     15.70 o 
   1   0  17       20.62       24.07      8.94 o 
   2   0  17        0.01       -3.05      6.76 o 
   3   0  17        4.42       -1.52      8.39 o 
   4   0  17        1.51       -7.52     10.32 o 
  -4   1  17        4.72       -6.53     17.81 o 
  -3   1  17        8.84        6.27     12.59 o 
  -2   1  17       14.85       13.51      9.32 o 
  -1   1  17       76.03       89.95     12.75 o 
   0   1  17       11.49       14.14      6.64 o 
   1   1  17       73.63       94.82     12.63 o 
   2   1  17       14.47       14.75      8.47 o 
   3   1  17        9.09       11.27     11.44 o 
   4   1  17        4.53        1.86     12.07 o 
  -4   2  17       34.43       41.77     17.31 o 
  -3   2  17        3.75        2.19     12.24 o 
  -2   2  17       17.93       41.82     14.00 o 
  -1   2  17       16.57       11.62      9.90 o 
   0   2  17       33.08       28.66      7.48 o 
   1   2  17       16.50       17.32      8.32 o 
   2   2  17       16.75       14.26     10.14 o 
   3   2  17        3.64       -9.90      9.87 o 
   4   2  17       34.37       43.48     16.63 o 
  -4   3  17        6.73        4.67     13.23 o 
  -3   3  17       16.20        6.15     13.21 o 
  -2   3  17        5.99        5.23     10.79 o 
  -1   3  17      112.03      161.21     19.92 o 
   0   3  17        1.19       -4.92      6.73 o 
   1   3  17      112.67      146.18     14.93 o 
   2   3  17        5.55       -7.77      8.67 o 
   3   3  17       16.94       23.19     12.80 o 
   4   3  17        6.80       -9.01     11.77 o 
  -4   4  17       12.74       14.50     15.88 o 
  -3   4  17        7.57        3.32     13.03 o 
  -2   4  17       80.18       60.93     16.49 o 
  -1   4  17       60.69       69.52     11.68 o 
   0   4  17      114.75      129.13     16.35 o 
   1   4  17       61.03       52.80     13.15 o 
   2   4  17       83.22       68.93     16.16 o 
   3   4  17        7.56        4.70     10.94 o 
   4   4  17       13.30       18.28     14.13 o 
  -3   5  17       20.09       19.80     14.71 o 
  -2   5  17        1.90        3.04     12.37 o 
  -1   5  17        1.39       -6.84      7.00 o 
   0   5  17        7.37       18.14     10.17 o 
   1   5  17        1.43        0.47      9.06 o 
   2   5  17        2.25       -1.96      9.42 o 
   3   5  17       20.22        6.62     11.36 o 
  -3   6  17        0.86       -5.72     12.50 o 
  -2   6  17       37.54       49.53     16.40 o 
  -1   6  17       34.25       30.87     14.39 o 
   0   6  17       31.97       28.39     11.91 o 
   1   6  17       33.97       30.02     12.02 o 
   2   6  17       36.54       40.76     13.59 o 
   3   6  17        0.73       -1.89     11.07 o 
  -3   7  17        3.21       -6.64     12.20 o 
  -2   7  17       16.10       14.81     14.17 o 
  -1   7  17        0.23       -0.50     17.65 o 
   0   7  17        6.96       20.56     11.40 o 
   1   7  17        0.23       -6.05      9.26 o 
   2   7  17       15.99       15.41     11.43 o 
   3   7  17        3.25        6.43     11.81 o 
  -3   8  17        7.96       -0.77     13.88 o 
  -2   8  17        3.77       -9.83     17.17 o 
  -1   8  17       20.74       14.04     19.08 o 
   0   8  17       31.87       35.90     13.62 o 
   1   8  17       20.48       19.98     11.72 o 
   2   8  17        3.34      -11.42      9.11 o 
   3   8  17        7.96        5.09     12.05 o 
  -2   9  17        3.44       -8.39     20.06 o 
  -1   9  17        3.68      -17.72     18.11 o 
   0   9  17        3.81       -3.86     15.27 o 
   1   9  17        4.00        6.75     10.01 o 
   2   9  17        3.40       -1.82     11.42 o 
  -2  10  17        0.11      -13.01     19.84 o 
  -1  10  17       17.06       17.08     21.45 o 
   0  10  17       55.88       61.05     22.23 o 
   1  10  17       17.05       46.87     20.02 o 
   2  10  17        0.08        1.11     10.38 o 
   0  11  17       11.24       11.79     16.32 o 
   0   0  18        1.75        0.76      8.46 o 
   1   0  18        0.40       -3.18      7.20 o 
   2   0  18        4.89        6.19      8.66 o 
   3   0  18        3.16       -2.76     11.82 o 
  -3   1  18       21.24       26.44     11.07 o 
  -2   1  18       51.12       51.24     12.85 o 
  -1   1  18       19.32       34.84     10.15 o 
   0   1  18       53.28       59.60      9.60 o 
   1   1  18       19.63       48.68     12.57 o 
   2   1  18       50.60       62.59     12.14 o 
   3   1  18       20.74       24.83     13.11 o 
  -3   2  18        3.20        4.12     12.75 o 
  -2   2  18       29.60       17.64     15.26 o 
  -1   2  18        8.75        2.10      7.71 o 
   0   2  18        0.13       -2.50      5.71 o 
   1   2  18        8.53        3.64      7.35 o 
   2   2  18       29.07       33.51     12.47 o 
   3   2  18        3.35       -6.40     10.44 o 
  -3   3  18        3.59       -5.19     12.29 o 
  -2   3  18        8.27        1.59     11.44 o 
  -1   3  18       14.00        9.88     17.59 o 
   0   3  18       59.72       62.48      9.54 o 
   1   3  18       14.44       14.29     15.01 o 
   2   3  18        8.71        9.97     11.09 o 
   3   3  18        3.98       -2.43     11.49 o 
  -3   4  18        6.41        0.03     15.63 o 
  -2   4  18        5.42        2.63     13.08 o 
  -1   4  18       41.49       52.45     14.78 o 
   0   4  18        6.50        7.48      8.05 o 
   1   4  18       42.96       46.34     14.11 o 
   2   4  18        6.01       12.75     11.05 o 
   3   4  18        6.47       -1.54     12.30 o 
  -3   5  18        1.67      -10.25     12.13 o 
  -2   5  18       43.73       54.60     17.08 o 
  -1   5  18       11.37        4.09     10.94 o 
   0   5  18       35.70       29.46     17.22 o 
   1   5  18       11.34       13.19     12.26 o 
   2   5  18       43.99       58.31     21.81 o 
   3   5  18        1.63       -9.70     10.43 o 
  -3   6  18        6.30      -18.12     12.08 o 
  -2   6  18        9.35       11.01     13.99 o 
  -1   6  18       81.51      124.15     28.76 o 
   0   6  18        6.59       18.78     11.09 o 
   1   6  18       81.71      100.85     18.05 o 
   2   6  18        9.40       23.98     12.06 o 
   3   6  18        6.59       -3.84     11.19 o 
  -2   7  18       27.38       29.09     14.83 o 
  -1   7  18        8.33       17.43     20.02 o 
   0   7  18       15.52       19.26     11.91 o 
   1   7  18        8.51       15.30     11.71 o 
   2   7  18       26.93       30.46     13.07 o 
  -2   8  18       17.95        9.44     22.96 o 
  -1   8  18       30.61       25.85     22.45 o 
   0   8  18       27.39       44.82     15.35 o 
   1   8  18       30.59       23.61     11.49 o 
   2   8  18       17.64        9.73     11.64 o 
  -1   9  18        0.14       -9.35     17.65 o 
   0   9  18        0.22        2.13     14.79 o 
   1   9  18        0.20       -6.36     10.38 o 
   0  10  18        2.64        8.46     16.14 o 
   1   0  19       30.02       23.96      9.63 o 
   2   0  19        0.21        1.60      8.17 o 
   3   0  19       19.29       26.56     14.64 o 
  -3   1  19        2.25       -3.58      9.07 o 
  -2   1  19       12.16       17.47      9.96 o 
  -1   1  19       47.80       47.60     11.07 o 
   0   1  19        1.79        1.07      6.55 o 
   1   1  19       48.48       60.36     12.06 o 
   2   1  19       12.01       27.56     13.28 o 
   3   1  19        2.22        6.51     11.07 o 
  -3   2  19       13.01       28.71     14.75 o 
  -2   2  19       21.04       21.03     10.65 o 
  -1   2  19        1.85       -2.59      7.59 o 
   0   2  19        3.98        6.85      7.65 o 
   1   2  19        1.97       -1.18      7.67 o 
   2   2  19       20.65       17.38     12.15 o 
   3   2  19       12.77       21.68     14.14 o 
  -3   3  19        2.30      -10.20      9.93 o 
  -2   3  19        4.78       -0.11     11.72 o 
  -1   3  19        4.74       17.18     12.14 o 
   0   3  19        9.98       26.09      9.35 o 
   1   3  19        4.65        4.62     10.36 o 
   2   3  19        5.21        0.54     11.72 o 
   3   3  19        2.16       -3.34     11.85 o 
  -3   4  19        1.37      -11.77     12.12 o 
  -2   4  19        1.17        1.16     12.04 o 
  -1   4  19       25.15       48.89     15.10 o 
   0   4  19        0.27       -0.03      7.18 o 
   1   4  19       24.95       37.01     13.35 o 
   2   4  19        1.12        6.03     10.98 o 
   3   4  19        1.53      -13.95     11.28 o 
  -2   5  19        8.15       14.37     15.13 o 
  -1   5  19       17.85       37.02     18.98 o 
   0   5  19        8.17       14.73     10.75 o 
   1   5  19       17.33       11.97     10.47 o 
   2   5  19        8.32       16.88     12.57 o 
  -2   6  19        6.16       -0.71     13.68 o 
  -1   6  19       99.93      107.28     27.69 o 
   0   6  19        0.01        3.22      9.39 o 
   1   6  19      100.18      114.75     19.33 o 
   2   6  19        6.02        2.23     11.67 o 
  -2   7  19        4.38       -0.61     21.09 o 
  -1   7  19        4.82       -4.12     18.22 o 
   0   7  19        5.77       11.69     12.08 o 
   1   7  19        4.62       15.03     12.16 o 
   2   7  19        4.75        5.74     17.79 o 
  -1   8  19        4.52        1.36     19.71 o 
   0   8  19       21.67       25.28     17.88 o 
   1   8  19        4.45       -6.82     10.12 o 
   0   0  20       48.03       69.87     21.71 o 
   1   0  20       32.65       33.67     10.69 o 
   2   0  20        2.28        5.05      9.25 o 
  -2   1  20       36.92       51.13     13.90 o 
  -1   1  20       12.50       15.39      9.19 o 
   0   1  20        1.82        6.84     10.00 o 
   1   1  20       12.24       15.35      9.42 o 
   2   1  20       37.59       42.91     14.73 o 
  -2   2  20       10.92       14.24      9.81 o 
  -1   2  20        3.55        3.00      8.84 o 
   0   2  20       23.15       37.64     10.68 o 
   1   2  20        3.69        2.28     10.36 o 
   2   2  20       10.32        9.46     15.43 o 
  -2   3  20        0.30       -0.44     11.43 o 
  -1   3  20       25.50       40.37     11.17 o 
   0   3  20        1.41        2.96      8.14 o 
   1   3  20       25.72       43.46     13.61 o 
   2   3  20        0.35       -3.08     12.01 o 
  -2   4  20        5.70        6.20     12.03 o 
  -1   4  20       20.59       30.43     14.04 o 
   0   4  20        5.04       11.34     10.67 o 
   1   4  20       20.42       21.92     12.01 o 
   2   4  20        5.81      -11.55     11.11 o 
  -1   5  20       14.01       32.15     19.28 o 
   0   5  20        2.46        2.13     10.63 o 
   1   5  20       14.25       21.75     12.57 o 
  -1   6  20        0.96       -7.12     16.38 o 
   0   6  20        4.61       -0.23      9.55 o 
   1   6  20        0.90        5.16     12.12 o 
   1   0  21        0.00       11.15      8.84 o 
  -1   1  21        1.39       -5.53      9.33 o 
   0   1  21        7.03        8.86     10.61 o 
   1   1  21        1.34        3.23      8.86 o 
  -1   2  21        1.06        1.97      8.30 o 
   0   2  21        6.24        3.42     11.36 o 
   1   2  21        1.17       -0.67      9.82 o 
  -1   3  21        0.63        3.78      9.12 o 
   0   3  21        0.42       14.52     11.55 o 
   1   3  21        0.60        4.03      9.94 o 
   0   4  21        1.29        3.13     15.47 o 
                                                 
